# Supplementary material for: Frequent GU wobble pairings reduce translation efficiency in Plasmodium falciparum
Source: Sci Rep. 2017 Apr 7;7:723. doi: 10.1038/s41598-017-00801-9 (PMC5429705; doi:10.1038/s41598-017-00801-9)
Supplement: Supplementary file 2 — Supplementary info [file 41598_2017_801_MOESM2_ESM.xls]

## Sheet: Sheet1
Amino acid	codon	GFP-WT	GFP-Pf	GFP-GC	GFP-Wob	GFP-Non wob
A	GCT	3	4	1	4	4
3	GCC	2	1	3	1	0
	GCA	3	5	2	5	5
	GCG	2	0	4	0	1
C	TGT	2	2	0	2	0
1	TGC	0	0	2	0	2
D	GAT	12	15	5	18	0
1	GAC	6	3	13	0	18
E	GAA	13	14	3	14	14
2	GAG	3	2	13	2	2
F	TTT	8	11	5	13	0
1	TTC	5	2	8	0	13
G	GGT	7	9	4	19	0
2	GGC	3	1	11	0	3
	GGA	9	10	3	0	19
	GGG	3	2	4	3	0
H	CAT	5	8	2	10	0
1	CAC	5	2	8	0	10
I	ATT	8	5	4	5	5
2	ATC	3	1	7	1	0
	ATA	1	6	1	6	7
K	AAA	15	17	4	17	17
2	AAG	5	3	16	3	3
L	TTA	3	13	1	13	13
5	TTG	1	3	3	3	3
	CTT	12	3	2	3	3
	CTC	0	0	5	0	0
	CTA	3	1	1	1	1
	CTG	1	0	8	0	0
M	ATG	6	6	6	6	6
N	AAT	5	11	3	13	0
1	AAC	8	2	10	0	13
P	CCT	2	3	1	3	3
3	CCC	2	1	2	1	0
	CCA	6	6	2	6	7
	CCG	0	0	5	0	0
Q	CAA	6	7	2	7	7
2	CAG	2	1	6	1	1
R	CGT	1	1	1	1	1
4	CGC	0	0	3	0	0
	CGA	0	1	1	1	1
	CGG	0	0	1	0	0
	AGA	5	4	0	4	4
	AGG	0	0	0	0	0
S	TCT	2	2	1	2	3
4	TCC	1	1	2	1	0
	TCA	1	3	0	3	3
	TCG	1	0	2	0	0
	AGT	3	3	1	3	0
	AGC	1	0	3	0	3
T	ACT	7	5	2	5	5
3	ACC	2	2	5	2	0
	ACA	6	7	2	7	9
	ACG	0	1	6	1	1
V	GTT	7	7	2	7	7
3	GTC	6	1	4	1	0
	GTA	3	7	2	7	8
	GTG	0	1	8	1	1
W	TGG	1	1	1	1	1
Y	TAT	4	10	2	11	0
1	TAC	7	1	9	0	11
