# Supplementary material for: Frequent GU wobble pairings reduce translation efficiency in Plasmodium falciparum
Source: Sci Rep. 2017 Apr 7;7:723. doi: 10.1038/s41598-017-00801-9 (PMC5429705; doi:10.1038/s41598-017-00801-9)
Supplement: Supplementary file 4 — Supplementary info [file 41598_2017_801_MOESM4_ESM.xls]

## Sheet: RPKM values
Gene	NF54 10hpi	NF54 20hpi	NF54 30hpi	NF54 40hpi
PF3D7_0100100	5.44508	16.4644	12.3265	84.5625
PF3D7_0100200	1.07959	5.39347	5.73041	12.6014
PF3D7_0100300	0.472319	0.207441	0.149229	0.409802
PF3D7_0100400	5.6454	59.3308	24.44	31.8251
PF3D7_0100500	0	0	0	0
PF3D7_0100600	0.248905	0.255076	0.110098	0.188964
PF3D7_0100700	0	0	0	0
PF3D7_0100800	0	0	0	0.19718
PF3D7_0100900	0.127643	1.43889	1.24213	0
PF3D7_0101000	0.499196	0	0.110405	0.0947454
PF3D7_0101100	4.91386	1.48109	0.255712	0
PF3D7_0101200	0.387904	0.397521	0	0
PF3D7_0101300	2.08827	27.2369	4.7025	1.153
PF3D7_0101400	0	0	0	0
PF3D7_0101500	0	0.0836315	0	0.185867
PF3D7_0101600	0.242178	1.73727	0	0.735429
PF3D7_0101700	0	0	0	0
PF3D7_0101800	0	0.316646	0.546695	0
PF3D7_0101900	0.520964	0	0.230438	0
PF3D7_0102000	0.885432	0	0	0.268882
PF3D7_0102100	0	0.488443	0.140551	0
PF3D7_0102200	1740.63	77.0724	16.095	1442.7
PF3D7_0102300	33.0326	327.232	1274.04	296.898
PF3D7_0102400	4.43362	7.29358	20.5402	17.804
PF3D7_0102500	26.116	2.10828	3.08387	450.073
PF3D7_0102600	58.8615	157.969	19.4094	7.27708
PF3D7_0102700	96.7224	30.4986	19.3169	58.9405
PF3D7_0102800	1.62116	10.5722	21.643	8.72718
PF3D7_0102900	286.61	528.849	410.387	132.366
PF3D7_0103000	2.58478	7.06364	84.3014	104.788
PF3D7_0103100	3.94594	7.89098	14.3996	13.1478
PF3D7_0103200	266.036	476.341	382.686	85.5423
PF3D7_0103300	77.9053	87.5308	84.058	64.8812
PF3D7_0103400	19.292	126.808	107.39	122.646
PF3D7_0103500	0.712326	6.04127	11.8863	4.27035
PF3D7_0103600	11.5875	59.1344	44.2831	19.9871
PF3D7_0103700	26.4972	23.2138	30.0962	10.1533
PF3D7_0103800	9.40743	0.602542	48.2698	46.7799
PF3D7_0103900	27.8462	113.19	182.419	67.4957
PF3D7_0104000	1.09275	0.559923	24.6513	6.4294
PF3D7_0104100	2.9416	0.63769	32.6791	81.7701
PF3D7_0104200	61.9757	135.185	125.95	527.757
PF3D7_0104300	271.582	163.663	96.9254	239.699
PF3D7_0104400	30.4258	136.456	197.807	117.969
PF3D7_0104500	270.751	441.63	321.93	41.2323
PF3D7_0104600	13.2403	20.8667	17.0964	4.87359
PF3D7_0104700	0.0629254	0.193457	1.22469	0.0955438
PF3D7_0104800	3.72065	10.4855	20.092	35.8967
PF3D7_0104900	233.033	197.22	262.134	145.441
PF3D7_0105000	115.266	159.863	206.464	140.383
PF3D7_0105100	14.6232	44.3195	222.674	76.5306
PF3D7_0105200	31.7321	220.692	159.168	117.224
PF3D7_0105300	26.1121	14.929	257.265	1293.14
PF3D7_0105400.1	0	0	0.281102	1.92985
PF3D7_0105400.2	0	0	0	0
PF3D7_0105500	0.649317	7.31957	22.4026	6.21118
PF3D7_0105600	38.3659	23.163	14.204	7.19145
PF3D7_0105700	3.37776	12.2876	27.0876	15.708
PF3D7_0105800	17.4263	40.6223	242.57	415.636
PF3D7_0105900	3.89156	25.0531	63.293	79.0116
PF3D7_0106000	12.1837	17.2612	63.8975	222.028
PF3D7_0106100	143.859	163.926	143.678	108.684
PF3D7_0106200	14.1046	4.67639	81.4727	101.096
PF3D7_0106300	261.781	330.698	375.52	460.581
PF3D7_0106400	1041.31	880.256	253.212	48.529
PF3D7_0106500	5.74314	3.38174	30.4844	26.7869
PF3D7_0106600	0.298686	0.153046	0	2.72109
PF3D7_0106700	86.8582	197.637	92.9428	66.3917
PF3D7_0106800	17.296	105.922	298.463	221.959
PF3D7_0106900	9.69205	23.8626	154.821	88.3891
PF3D7_0107000	29.6918	124.157	990.884	599.364
PF3D7_0107100	1.31773	18.568	23.9706	7.31543
PF3D7_0107200	4.10914	65.4745	134.033	15.3967
PF3D7_0107300	1.23208	2.86961	9.31431	4.67687
PF3D7_0107400	8.72783	36.6713	191.742	73.7698
PF3D7_0107500	577.442	393.903	133.267	199.48
PF3D7_0107600	1.96504	1.26579	3.89897	1.8115
PF3D7_0107700	3.80874	36.4639	52.4925	18.4906
PF3D7_0107800	12.9253	77.5398	103.746	39.2507
PF3D7_0107900	24.8364	72.6967	69.7927	23.1687
PF3D7_0108000	319.962	551.803	1393.93	860.125
PF3D7_0108100	4.63713	11.5308	31.5514	23.297
PF3D7_0108300	262.466	587.848	268.404	244.678
PF3D7_0108400.1	27.748	37.0361	48.8557	12.2285
PF3D7_0108400.2	0	0	0	0
PF3D7_0108500	3037.14	342.057	128.154	713.908
PF3D7_0108600	14.4478	42.1748	237.683	64.1494
PF3D7_0108700	104.799	109.189	99.9993	92.2173
PF3D7_0108800	51.2565	71.605	177.975	94.3147
PF3D7_0108900	4.25627	0.229568	0.792707	177.721
PF3D7_0109000	59.1398	11.8355	29.0659	1499.17
PF3D7_0109100	4.74127	0.936104	3.73265	50.492
PF3D7_0109200	36.9191	102.665	224.033	67.5893
PF3D7_0109300	0.97096	5.9702	43.1939	6.52893
PF3D7_0109400	71.8992	482.781	548.962	98.3747
PF3D7_0109500	181.796	151.28	215.454	79.147
PF3D7_0109600	41.2424	70.5429	91.6075	20.273
PF3D7_0109700	325.308	184.653	165.004	36.7865
PF3D7_0109800	128.964	105.219	98.0562	46.2963
PF3D7_0109900.1	3.52778	7.53177	16.1766	8.16862
PF3D7_0109900.2	0	0	0	0
PF3D7_0110000	26.1191	77.3694	166.637	51.3823
PF3D7_0110100	38.2382	47.1413	58.584	17.025
PF3D7_0110200	77.7828	128.176	219.646	84.3254
PF3D7_0110300	4.88759	0	1.29716	0.371058
PF3D7_0110400	368.1	273.095	247.642	102.993
PF3D7_0110500	16.659	56.0565	35.6302	15.1469
PF3D7_0110600	173.582	54.608	58.121	52.9586
PF3D7_0110700	45.304	300.853	482.718	86.3656
PF3D7_0110800	213.422	404.365	300.065	187.907
PF3D7_0110900	106.137	160.575	77.999	14.3694
PF3D7_0111000	2.31414	8.21758	38.3975	41.4905
PF3D7_0111200	3.2002	22.0198	117.693	40.261
PF3D7_0111300	9.24443	78.9731	152.535	106.263
PF3D7_0111400	7.41522	64.4963	201.098	88.4165
PF3D7_0111500	18.5474	135.643	267.112	642.967
PF3D7_0111600	16.7336	22.8646	25.6277	13.7967
PF3D7_0111700	0	0.389099	1.00768	0
PF3D7_0111800	75.9701	246.204	165.498	57.6205
PF3D7_0111900	88.513	271.563	561.179	296.167
PF3D7_0112000	30.1019	54.9324	78.386	27.7879
PF3D7_0112100	13.6594	3.35954	2.65847	5.8072
PF3D7_0112200	21.7993	247.022	231.029	75.9009
PF3D7_0112300	0.250179	0	0.165993	0.0949659
PF3D7_0112400	0	0	0	0
PF3D7_0112500	0	0	0	0
PF3D7_0112600	0.306869	0.157239	3.12196	0.46594
PF3D7_0112700	3.43882	2.08088	9.09759	1.14373
PF3D7_0112800	35.3591	9.22775	18.4576	20.1747
PF3D7_0112900	5.4522	2.91515	10.4855	52.0102
PF3D7_0113000	378.431	553.689	246.398	39.0601
PF3D7_0113100	0.287936	2.27208	1.14627	0.918105
PF3D7_0113200	27.7279	227.013	107.343	52.1389
PF3D7_0113300	494.287	47.4049	36.5865	12.617
PF3D7_0113400	7.67457	6.58946	3.11945	2.12585
PF3D7_0113600	3.0042	0.606041	0.251122	0.179586
PF3D7_0113700	360.535	119.854	53.2078	28.8651
PF3D7_0113800	2.1776	4.22577	2.80084	1.4656
PF3D7_0113900	520.374	15.0537	19.3304	6.5518
PF3D7_0114000	17.0459	6.86824	6.28101	8.2943
PF3D7_0114100	2.14275	47.5107	25.6768	1.33097
PF3D7_0114200	0.128744	0.131936	0.113895	0
PF3D7_0114300	0.140009	0.573921	1.73405	1.16922
PF3D7_0114400	0.194795	0.199625	0.430819	0
PF3D7_0114500	34.7121	154.7	11.7835	6.74144
PF3D7_0114600	0	1.61358	0.126631	0.869357
PF3D7_0114700	0	0	0	0
PF3D7_0114800	1.27402	3.91681	0	0.161202
PF3D7_0114900	0	0	0	0
PF3D7_0115000	0.162835	0.166872	0.0205791	0.0529807
PF3D7_0115100	0.304781	1.56169	1.8874	1.6197
PF3D7_0115200	0.485668	0	0.214826	0.368711
PF3D7_0115300	0.531785	0	0	0.302792
PF3D7_0115400	0	15.5073	1.8374	0.337883
PF3D7_0115500	0	0	0	0
PF3D7_0115600	0.825316	16.5531	2.71189	1.07411
PF3D7_0115700	0.609839	1.93737	2.33784	5.83355
PF3D7_0200100	4.23952	10.3789	6.1583	27.7553
PF3D7_0200200	0.53496	1.64467	0.591572	0.203066
PF3D7_0200300	1.93028	0.937014	0.359504	0
PF3D7_0200400	0	0.602147	0.909664	0.11152
PF3D7_0200500	0	0.742539	0	0.183362
PF3D7_0200600	0	0.122111	0	0.452309
PF3D7_0200700	0	0.554848	0.239489	0.30828
PF3D7_0200800	0.125851	0	0	0.0955438
PF3D7_0200900	0	0.308146	0.133005	0.913117
PF3D7_0201000	0	0	0	0
PF3D7_0201100	0	0	0	0
PF3D7_0201200	0.125498	0.385829	0.66614	0.190552
PF3D7_0201300	0	1.05031	0.259055	0.111156
PF3D7_0201400	0.570737	7.3111	0.504909	0.433294
PF3D7_0201500	160.588	335.44	300.141	136.721
PF3D7_0201600	400.276	365.703	134.401	19.5263
PF3D7_0201700	953.341	23.8996	7.83029	28.2377
PF3D7_0201800	1197.04	679.022	155.442	39.9781
PF3D7_0201900	251.168	194.973	55.4603	18.9011
PF3D7_0202000	36305.8	7536.64	2333.1	761.853
PF3D7_0202100	708.418	102.283	129.24	788.936
PF3D7_0202200	1293.28	56.6427	34.051	147.042
PF3D7_0202300	11.3679	127.976	36.3817	2.66525
PF3D7_0202400	1531.86	3293.66	753.171	191.423
PF3D7_0202500	15698.2	2063.97	175.21	4434.48
PF3D7_0202600.1	0	0	0	0
PF3D7_0202600.2	0	0	0	0
PF3D7_0202700	8.9772	50.5136	89.1244	44.8046
PF3D7_0202800	5.1838	8.34794	143.473	77.8659
PF3D7_0202900	2.64461	13.5509	158.266	60.5867
PF3D7_0203000	13.4409	17.2524	56.2101	151.343
PF3D7_0203100	5.83915	7.62766	7.12671	52.5938
PF3D7_0203200	67.9099	54.4999	39.7134	46.8022
PF3D7_0203300	68.4027	82.1912	133.423	121.497
PF3D7_0203400	58.4385	219.587	1516.91	560.855
PF3D7_0203500	0	0	0	1.41723
PF3D7_0203600	1.4089	1.29944	10.7813	6.47114
PF3D7_0203700	289.284	282.578	124.491	39.5795
PF3D7_0203800	3.38291	16.742	88.8328	19.7316
PF3D7_0203900	4.18574	78.085	156.141	35.1905
PF3D7_0204000	2.69491	22.5541	26.7712	9.46243
PF3D7_0204100	6.14673	10.1586	50.0276	205.608
PF3D7_0204200	611.551	389.686	365.16	636.681
PF3D7_0204300	212.958	235.299	159.167	61.244
PF3D7_0204400	28.2092	82.0495	67.1599	24.2504
PF3D7_0204500	56.7209	154.93	109.534	47.5018
PF3D7_0204600	7.64927	41.0481	33.0017	12.0721
PF3D7_0204700	475.62	478.23	269.128	246.245
PF3D7_0204800	2.14882	43.1611	73.7579	22.5126
PF3D7_0204900	7.44611	58.3298	117.455	49.6311
PF3D7_0205000	1.67241	9.38118	36.3649	3.60852
PF3D7_0205100	1.84034	8.12919	29.2493	4.23966
PF3D7_0205200	0.227426	1.63145	17.5039	3.2805
PF3D7_0205300	0.290456	1.11622	3.08346	0.110255
PF3D7_0205400	100.66	117.591	200.427	42.1085
PF3D7_0205500	388.404	361.096	621.649	151.399
PF3D7_0205600	13.3845	28.66	70.6083	51.5552
PF3D7_0205700.1	0	0	0	0
PF3D7_0205700.2	0	0	0	0
PF3D7_0205800	17.773	34.9096	271.224	212.796
PF3D7_0205900	170.918	399.739	529.441	587.447
PF3D7_0206000	43.3852	46.3979	37.31	40.9867
PF3D7_0206100	204.122	189.899	205.945	81.7687
PF3D7_0206200	24.3804	8.59868	17.7169	167.063
PF3D7_0206300	215.118	142.681	88.64	24.1766
PF3D7_0206500	61.7014	71.3467	51.4405	37.28
PF3D7_0206600	26.798	14.5894	43.3396	7.31134
PF3D7_0206700	134.124	139.881	108.157	34.446
PF3D7_0206800	297.209	39.8591	1124.89	21108.1
PF3D7_0206900.1	0	0.168182	0	0.747552
PF3D7_0206900.2	0.684013	1.05146	2.2692	7.78938
PF3D7_0207000	94.5291	127.314	1466.8	4325.96
PF3D7_0207100	19.9124	24.3769	63.3575	197.556
PF3D7_0207200	4.17418	31.3696	55.6372	81.3369
PF3D7_0207300	0.461206	0.540161	0.466298	1.2505
PF3D7_0207400	23.4659	10.6663	378.901	476.801
PF3D7_0207500	37.1621	14.7707	633.436	1130.75
PF3D7_0207600	114.835	32.342	1714.41	5301.83
PF3D7_0207700	20.8429	5.76901	319.347	601.331
PF3D7_0207800	25.3129	7.49611	187.959	501.838
PF3D7_0207900	5.95481	2.24172	82.1018	37.8578
PF3D7_0208000	14.454	3.87613	80.7048	242.881
PF3D7_0208100.1	0	0	0	0
PF3D7_0208100.2	0	0	0	0
PF3D7_0208200	366.312	393.241	237.285	42.8278
PF3D7_0208300	14.7106	19.379	11.3872	5.62177
PF3D7_0208400	66.4802	53.9503	109.426	133.382
PF3D7_0208500	14.9343	101.809	400.087	207.779
PF3D7_0208600	17.149	108.665	286.661	169.659
PF3D7_0208700.1	0	0	0	0
PF3D7_0208700.2	6.2282	11.5299	12.7971	3.3556
PF3D7_0208800	51.0677	41.439	65.4991	27.3838
PF3D7_0208900	1.32141	0.951579	0.584499	0.16268
PF3D7_0209000	0.0142866	0.0439225	0.0126388	0
PF3D7_0209100	91.1211	53.2059	125.259	74.1297
PF3D7_0209200	182.133	185.817	293.388	90.4565
PF3D7_0209300	66.3677	229.378	478.585	124.764
PF3D7_0209400	135.899	158	242.646	83.4879
PF3D7_0209500	10.1139	1.81836	3.84581	40.8837
PF3D7_0209600	7.51328	1.94515	71.6445	260.401
PF3D7_0209700	404.013	189.868	131.723	140.358
PF3D7_0209800	1969.66	2275.73	1711.94	508.942
PF3D7_0209900	1.74557	0	0.220605	0
PF3D7_0210000	466.059	456.897	505.592	612.66
PF3D7_0210100.1	1123.3	1276.12	715.071	335.928
PF3D7_0210100.2	0	0	0	0
PF3D7_0210200	4.56854	47.2437	102.786	92.5816
PF3D7_0210300	7.04325	84.008	267.495	113.701
PF3D7_0210400	17.9211	237.221	568.107	136.054
PF3D7_0210500	5.62115	34.6653	21.5096	7.34815
PF3D7_0210600	61.2406	8.01178	23.4975	1029.54
PF3D7_0210700	22.0459	14.5758	16.3574	177.843
PF3D7_0210800	198.274	49.004	37.5393	37.3659
PF3D7_0210900	785.072	1352.76	1159.16	495.525
PF3D7_0211000	46.4009	45.0948	150.261	38.0866
PF3D7_0211100	2.71533	29.9135	9.43194	7.88194
PF3D7_0211200	15.3773	103.695	212.284	180.733
PF3D7_0211300	4.89315	12.3795	40.5823	27.3966
PF3D7_0211400	0.481751	0.246848	12.2529	3.47451
PF3D7_0211500	1.18659	3.13215	18.3862	38.354
PF3D7_0211600	3.41355	1.53046	63.0391	91.6748
PF3D7_0211700	6.02697	64.5917	91.6367	37.2937
PF3D7_0211800	430.064	514.97	409.976	143.124
PF3D7_0211900	4.27167	31.3557	118.203	70.8177
PF3D7_0212000	5.02596	24.8699	102.01	53.0917
PF3D7_0212100	85.769	40.4887	71.4511	49.9051
PF3D7_0212200	105.532	141.866	152.503	33.0835
PF3D7_0212300	438.398	836.53	679.265	164.743
PF3D7_0212400	33.3175	34.9177	32.3611	19.0849
PF3D7_0212500	57.0841	64.8038	52.3175	40.397
PF3D7_0212600	61.2246	29.2677	225.337	979.754
PF3D7_0212700	32.1021	55.5474	57.8605	22.5492
PF3D7_0212800	2.41387	21.4389	34.5556	11.9117
PF3D7_0212900	17.7498	28.1002	263.261	543.474
PF3D7_0213000	7.51186	82.7546	404.66	208.359
PF3D7_0213100	377.352	455.927	238.655	79.5029
PF3D7_0213200	14.1111	180.763	400.723	131.234
PF3D7_0213300	13.0439	119.143	232.293	56.4023
PF3D7_0213400	16.4104	178.583	430.919	73.3666
PF3D7_0213500	37.1252	78.7803	113.919	23.389
PF3D7_0213600	1.33353	3.07483	6.81617	0.871783
PF3D7_0213700	326.049	378.862	283.585	34.8914
PF3D7_0213800	14.1096	6.78426	10.6483	1.523
PF3D7_0213900	86.688	89.3094	37.6655	9.23934
PF3D7_0214000	360.238	815.369	367.521	55.7497
PF3D7_0214100	243.585	250.529	259.353	407.678
PF3D7_0214200	34.2858	129.119	364.534	90.7029
PF3D7_0214300	4.56807	7.12295	12.1553	7.82
PF3D7_0214400	429.891	227.717	77.9921	20.6825
PF3D7_0214500	6.27532	12.114	9.42469	3.98857
PF3D7_0214600	29.6248	3.66774	3.67465	285.337
PF3D7_0214700	10.8298	5.77722	1.96864	214.331
PF3D7_0214800	42.615	36.8782	13.4333	27.1712
PF3D7_0214900	24.4037	6.75911	37.3014	1323.63
PF3D7_0215000	9.30443	13.059	73.4551	52.4025
PF3D7_0215100	55.142	117.779	144.225	323.755
PF3D7_0215200	8.59484	9.74494	16.1777	14.0219
PF3D7_0215300	141.313	26.1847	3.21006	31.9093
PF3D7_0215400	240.499	176.388	115.444	183.946
PF3D7_0215500	53.5292	89.5467	59.1163	65.0482
PF3D7_0215600	61.8812	75.6894	98.696	46.7266
PF3D7_0215700	143.763	237.82	189.635	71.5275
PF3D7_0215800	3.28554	26.4259	83.6746	30.3099
PF3D7_0215900	4.63478	1.58323	84.1302	58.1229
PF3D7_0216000	3.11692	2.32096	12.2001	5.4306
PF3D7_0216100	12.8766	16.5336	25.5301	9.3444
PF3D7_0216200	194.342	128.276	89.7011	22.9741
PF3D7_0216300	25.6757	52.1263	33.1251	7.6789
PF3D7_0216400	6.56861	29.5295	84.2594	76.3542
PF3D7_0216500	3.95159	3.57479	20.9749	20.3585
PF3D7_0216600	95.0186	55.337	58.2703	207.349
PF3D7_0216700.1	0	0	0	0
PF3D7_0216700.2	0	0	0	0
PF3D7_0216800	2.67301	0.531503	20.1883	52.0653
PF3D7_0216900	9.44933	11.0193	10.5214	10.2659
PF3D7_0217000	1.10058	0.986886	19.4323	9.85246
PF3D7_0217100	12.4994	59.8042	278.884	127.674
PF3D7_0217200	2.73549	6.18749	12.2089	5.66893
PF3D7_0217300	146.398	114.784	165.24	419.9
PF3D7_0217400	87.8016	176.876	537.87	269.369
PF3D7_0217500	40.7919	3.32328	25.8196	552.187
PF3D7_0217600	62.5302	57.9355	54.6	37.3136
PF3D7_0217700	130.024	263.955	147.41	25.9082
PF3D7_0217800	2572.85	3176.12	2818.15	779.793
PF3D7_0217900	24.6416	83.5276	543.614	328.362
PF3D7_0218000	8.25672	121.512	418.746	175.412
PF3D7_0218100	6.04084	6.06164	95.7483	189.846
PF3D7_0218200	29.998	72.0527	70.4901	58.5556
PF3D7_0218300	25.1148	69.3232	159.211	61.7994
PF3D7_0218400	152.393	137.986	73.0755	21.689
PF3D7_0218500	580.241	461.838	638.829	179.072
PF3D7_0218600	61.6439	149.465	53.9014	33.9993
PF3D7_0218700	385.694	249.056	225.995	106.9
PF3D7_0218800	145.144	144.782	139.8	79.2202
PF3D7_0218900	1.68011	0.860882	0	1.27551
PF3D7_0219000	3.27826	0	0	0
PF3D7_0219100	29.7986	55.8061	22.9272	6.61154
PF3D7_0219200	3844.69	5086.3	5174.09	1153.58
PF3D7_0219300	91.8459	79.693	89.4627	119.048
PF3D7_0219400.1	25.9154	57.167	109.192	141.39
PF3D7_0219400.2	0	0	0	0
PF3D7_0219500	12.6875	67.0421	189.642	113.278
PF3D7_0219600	12.525	80.2602	182.41	94.2233
PF3D7_0219700	422.449	54.1347	50.2137	51.7099
PF3D7_0219800	108.507	54.9529	90.7897	191.752
PF3D7_0219900	388.098	53.6653	44.4396	159.614
PF3D7_0220000	716.357	233.25	335.464	366.863
PF3D7_0220100	326.639	95.8759	36.2199	15.7799
PF3D7_0220200	1582.7	4447.03	2623.16	761.266
PF3D7_0220300	64.9957	128.472	93.0407	42.6368
PF3D7_0220400	5.75082	7.88071	1.18314	2.38603
PF3D7_0220500	16.9658	15.3608	5.68301	283.738
PF3D7_0220600	283.884	643.604	443.004	100.235
PF3D7_0220700	162.388	42.8286	13.0029	14.3852
PF3D7_0220800	7.05777	8.31608	23.3521	734.939
PF3D7_0220900	0	0	0.195248	0
PF3D7_0221000	0	0	0	0
PF3D7_0221100	0.171658	4.39786	10.9339	1.04256
PF3D7_0221200	58.2221	526.787	359.782	40.422
PF3D7_0221300	0	0	0	0
PF3D7_0221400	0	0.447211	0.900804	0.552169
PF3D7_0221500	0	17.0653	4.20906	0.150503
PF3D7_0221600	1.08219	0.221805	0.38295	0
PF3D7_0221700	78.4504	57.4386	12.2757	27.1283
PF3D7_0221800	49.0698	26.9652	24.5362	1.6197
PF3D7_0221900	0	0	0	0.162356
PF3D7_0222000	0	0	0	0
PF3D7_0222100	3.50631	61.8837	7.75474	0.591541
PF3D7_0222200	0	0	0	0
PF3D7_0222300	14.3619	4.47938	0.414307	1.54069
PF3D7_0222400	0	0.255076	0.440393	0
PF3D7_0222500	0	0	0	0
PF3D7_0222600	0	0.248855	0.107413	0.184356
PF3D7_0222700	0	0.657789	0	0
PF3D7_0222800	0	0.301073	0	0
PF3D7_0222900	0	0	0	0
PF3D7_0223100	0.541424	16.9229	4.07131	0.30828
PF3D7_0223200	0	0	0	0
PF3D7_0223300	0	0	0	0
PF3D7_0223400	1.63913	8.39884	3.86686	16.0735
PF3D7_0223500	0.843396	2.27671	4.96807	17.3972
PF3D7_0300100	5.27093	15.7478	15.7465	72.6444
PF3D7_0300200	1.09609	14.7429	2.78781	8.52941
PF3D7_0300300	0	0	0	0
PF3D7_0300400	0	0.772958	0	0.229048
PF3D7_0300500	0	0	0.220196	0
PF3D7_0300600	0	0	0	0
PF3D7_0300700	0	0	0	0
PF3D7_0300800	0.278279	0.855534	0	0.211265
PF3D7_0300900	1.44525	14.8109	6.3928	2.03768
PF3D7_0301000	0.601014	0	0.531694	0.2074
PF3D7_0301100	0	0	0	0.132349
PF3D7_0301200	92.6121	6.01161	8.10871	21.3211
PF3D7_0301300	103.517	104.511	37.4636	72.4536
PF3D7_0301400	55.0855	217.337	131.576	36.6622
PF3D7_0301500	175.124	92.6329	131.84	69.34
PF3D7_0301600	608.109	555.474	98.3584	38.2827
PF3D7_0301700	767.003	1292.51	485.346	190.177
PF3D7_0301800	509.85	37.1936	38.56	281.206
PF3D7_0301900	4.26694	20.9431	50.2644	14.2363
PF3D7_0302000	115.026	146.45	130.909	61.2924
PF3D7_0302100	137.119	280.626	176.095	45.8256
PF3D7_0302200	4.83757	0.810051	3.49641	124.1
PF3D7_0302300	16.6269	5.42006	2.12933	1.75518
PF3D7_0302400	0	0	0	0
PF3D7_0302500	51.7539	9.87565	96.7125	4051.29
PF3D7_0302600	2.68948	36.536	51.0385	27.1661
PF3D7_0302700	18.7411	74.7223	208.021	152.505
PF3D7_0302800	106.033	65.7003	40.7678	37.091
PF3D7_0302900	222.479	246.507	311.872	213.134
PF3D7_0303000	23.8872	23.601	40.8992	29.6751
PF3D7_0303100	6.89753	20.3459	18.0311	89.5865
PF3D7_0303200	45.034	44.3345	152.271	605.577
PF3D7_0303300	316.529	430.217	469.447	166.976
PF3D7_0303400	12.3444	4.61369	90.8337	232.472
PF3D7_0303500	4.36561	18.3077	40.7388	33.4943
PF3D7_0303600	23.3971	89.2766	64.0772	12.4717
PF3D7_0303700	26.3429	237.851	285.834	238.019
PF3D7_0303800	10.9367	99.7115	104.16	73.3526
PF3D7_0303900	3.62043	2.08699	27.2243	16.6632
PF3D7_0304000	0.675681	5.96558	5.93151	2.32808
PF3D7_0304100	16.0132	2.61865	5.27467	439.267
PF3D7_0304200	510.719	81.7892	75.1263	189.015
PF3D7_0304300	1.37855	7.06364	29.3246	21.6688
PF3D7_0304400	3809.95	5103.42	3096.46	1459.67
PF3D7_0304500	15.3684	219.959	465.946	86.8138
PF3D7_0304600	7.42962	17.881	55.6688	21.4508
PF3D7_0304700	2.55746	1.2619	4.77635	2.8045
PF3D7_0304800	1.4862	6.21913	33.3353	17.3947
PF3D7_0304900	163.229	89.1424	105.462	26.8528
PF3D7_0305000	61.074	111.672	156.413	99.3441
PF3D7_0305100	2.61228	30.3822	38.3603	21.5331
PF3D7_0305200	177.482	195.496	96.7937	376.507
PF3D7_0305300	710.011	207.739	112.279	116.968
PF3D7_0305400	31.6075	29.8753	171.844	75.9482
PF3D7_0305500	101.997	99.9971	56.8335	139.253
PF3D7_0305600	21.8215	69.1677	466.774	492.152
PF3D7_0305700	845.615	585.319	723.137	981.637
PF3D7_0305800	3.93783	1.97655	2.0262	2.10488
PF3D7_0305900	4.53063	10.3177	44.9794	48.7274
PF3D7_0306000	10.0644	57.8912	305.307	277.285
PF3D7_0306100	65.2455	94.9661	125.333	81.2758
PF3D7_0306200	107.399	318.51	244.267	48.2021
PF3D7_0306300	287.218	1028.55	1174.91	382.349
PF3D7_0306400	15.0028	35.6638	270.417	329.266
PF3D7_0306500	10.6033	26.936	199.498	244.104
PF3D7_0306600	7.29349	48.0492	190.803	143.569
PF3D7_0306700	202.57	176.591	279.819	112.216
PF3D7_0306800	346.677	576.586	272.326	57.1989
PF3D7_0306900	5906.31	6949.63	4833.88	1276.21
PF3D7_0307000	43.6828	11.1915	19.3222	7.01531
PF3D7_0307100	4776.55	4999.09	4843.61	1000.77
PF3D7_0307200	4654.98	4172.45	2099.6	888.572
PF3D7_0307300	1.40283	1.25791	0.310257	4.85909
PF3D7_0307400	18.1144	68.6849	257.47	219.851
PF3D7_0307500	4.9398	27.6659	89.6369	91.0518
PF3D7_0307600	7.07729	39.6443	109.833	92.5243
PF3D7_0307700	12.1387	110.776	191.82	394.852
PF3D7_0307800	78.021	89.6629	117.094	70.2624
PF3D7_0307900	2.02064	17.1329	17.1842	2.06364
PF3D7_0308000	7.27261	97.9001	128.517	30.6736
PF3D7_0308100	3.84698	3.24507	30.6526	300.838
PF3D7_0308200	422.143	928.732	433.493	147.14
PF3D7_0308300	12.7251	2.44511	1.75897	303.707
PF3D7_0308400	11.2948	13.8899	10.9913	30.012
PF3D7_0308500	133.773	721.268	1241.63	171.274
PF3D7_0308600	278.148	282.115	206.505	72.4305
PF3D7_0308700	7.36112	1.4901	16.1596	315.368
PF3D7_0308800	18.9076	73.7146	345.082	387.88
PF3D7_0308900	70.7737	83.1213	62.1535	32.4441
PF3D7_0309000	80.9718	95.7332	95.6478	38.6787
PF3D7_0309100	2.25266	6.92553	22.8069	26.4128
PF3D7_0309200	25.4272	55.8695	123.683	121.51
PF3D7_0309300	153.67	45.9617	61.8162	59.844
PF3D7_0309400	6.7769	0	0	0.857486
PF3D7_0309500	834.096	843.73	848.041	500.462
PF3D7_0309600	4357.38	5232.94	3506.15	1400.58
PF3D7_0309700	75.4071	64.5355	83.5011	22.2848
PF3D7_0309800	155.455	102.285	136.114	35.8293
PF3D7_0309900	1.71289	12.4521	30.5671	15.7877
PF3D7_0310000	10.4087	65.856	323.288	141.208
PF3D7_0310100	0.63663	0.326207	1.76001	1.38954
PF3D7_0310200	69.9362	99.293	47.6652	35.2169
PF3D7_0310300	98.1744	151.169	96.6409	22.0242
PF3D7_0310400	23.5258	29.0373	229.426	388.911
PF3D7_0310500	27.4541	71.1156	66.9436	29.938
PF3D7_0310600.1	0	0.19455	0	0
PF3D7_0310600.2	0	0	0	0
PF3D7_0310700	251.939	338.378	410.199	417.948
PF3D7_0310800	372.271	229.568	327.892	249.845
PF3D7_0310900	9.3363	18.0271	52.4778	64.0078
PF3D7_0311000	0.869959	0	0	0
PF3D7_0311100	141.341	166.771	182.415	69.8948
PF3D7_0311200	8.38416	31.6496	24.859	9.69686
PF3D7_0311300	19.4428	47.5981	126.468	302.414
PF3D7_0311400	0.961588	1.77012	7.38831	8.2195
PF3D7_0311500	509.223	243.007	388.62	333.084
PF3D7_0311600	9.30472	83.7288	106.728	32.2718
PF3D7_0311700	1.44859	0.954326	7.87215	2.04239
PF3D7_0311800	9.91539	34.3224	157.047	102.933
PF3D7_0311900	3.26263	21.4343	33.2958	10.3943
PF3D7_0312000	1.96217	66.6921	231.447	32.7722
PF3D7_0312100	6.15571	15.524	99.2068	75.9109
PF3D7_0312200	0.507066	1.85585	6.11993	6.54425
PF3D7_0312300	190.963	172.063	293.172	352.403
PF3D7_0312400	53.032	279.126	739.59	616.178
PF3D7_0312500	30.744	46.2303	31.7083	5.80577
PF3D7_0312600	5.2367	21.4661	23.1635	1.32521
PF3D7_0312700	3.53707	23.561	1.56455	1.34264
PF3D7_0312800	5182.32	5614.85	2610	1029.78
PF3D7_0312900	80.1219	9.04868	4.91826	1.61378
PF3D7_0313000	121.626	77.1403	120.619	78.6136
PF3D7_0313100	114.669	334.579	296.824	90.296
PF3D7_0313200	23.7417	54.547	135.336	52.3286
PF3D7_0313300	11.6773	36.389	102.883	37.9939
PF3D7_0313400	93.3155	47.7268	37.8177	9.61913
PF3D7_0313500	26.135	37.8083	31.6387	10.9276
PF3D7_0313600	4.81913	46.7625	111.579	53.3356
PF3D7_0313700.1	1.55087	22.5154	64.1788	25.2486
PF3D7_0313700.2	0	0	0	0
PF3D7_0313800	2.09802	71.3673	140.4	61.0909
PF3D7_0313900	0.122524	0	1.19231	0.186036
PF3D7_0314000	26.9467	65.3771	267.682	281.105
PF3D7_0314100.1	163.001	121.591	106.159	250.402
PF3D7_0314100.2	0.631026	0	0	0
PF3D7_0314200	2.48905	15.0064	38.2627	19.1173
PF3D7_0314300	0.692318	9.93276	22.7488	17.4949
PF3D7_0314400	164.857	132.689	115.571	24.7672
PF3D7_0314500	392.832	304.5	172.969	82.585
PF3D7_0314600	110.883	84.7364	67.0281	68.6838
PF3D7_0314700	3.5251	39.7375	49.9633	8.60412
PF3D7_0314800	2.19495	0.176421	8.90939	57.0161
PF3D7_0314900	4.46565	6.45192	69.1028	149.282
PF3D7_0315000	1.41483	32.6229	199.637	44.5757
PF3D7_0315100	665.558	492.162	474.06	213.033
PF3D7_0315200	16.4595	4.01609	0.993226	1.60821
PF3D7_0315300	2.40739	18.8277	21.7681	6.15631
PF3D7_0315400	21.9656	140.778	404.836	303.608
PF3D7_0315500	7.88377	59.3134	274.215	73.5745
PF3D7_0315600	2.76561	1.70051	21.2041	9.30825
PF3D7_0315700	0.908489	2.40104	2.58032	0.762311
PF3D7_0315800	95.3591	95.4653	83.2776	39.4037
PF3D7_0315900	13.2152	0.495471	1.14059	1.71292
PF3D7_0316000	17.4557	10.8821	17.3726	196.903
PF3D7_0316100	10.7887	17.5056	40.033	49.5984
PF3D7_0316200	3.64116	20.0588	76.7036	62.1899
PF3D7_0316300.1	0	0	0	0
PF3D7_0316300.2	1.0371	4.88896	36.3324	49.9969
PF3D7_0316400	6.92691	45.7317	63.7544	18.7429
PF3D7_0316500	12.025	95.0075	211.646	229.113
PF3D7_0316600	1912.5	1862.47	1247.24	474.764
PF3D7_0316700	147.93	94.1024	308.513	348.256
PF3D7_0316800	4476.87	4955.17	4514.5	1583.84
PF3D7_0316900	164.451	121.163	118.181	238.095
PF3D7_0317000	302.641	528.643	1128.75	846.576
PF3D7_0317100	4.4341	4.2127	3.02373	1.85848
PF3D7_0317200	12.1377	67.9251	342.333	694.762
PF3D7_0317300	46.2677	67.2815	56.1433	110.437
PF3D7_0317400	3.28036	10.8813	16.4193	19.1367
PF3D7_0317500	17.9488	25.6493	40.3693	41.5092
PF3D7_0317600	4556.62	5110.87	2655.57	867.977
PF3D7_0317700	77.0903	56.4526	55.8291	37.8521
PF3D7_0317800	186.15	245.008	302.702	83.6795
PF3D7_0317900	12.1422	34.402	48.3092	14.2956
PF3D7_0318000	6.40041	0	5.2717	0
PF3D7_0318100	17.8017	114.601	125.565	27.2109
PF3D7_0318200	168.293	273.315	202.627	116.363
PF3D7_0318300	69.5645	35.3781	57.6836	47.3154
PF3D7_0318400	1.96769	0.930683	7.02992	1.83857
PF3D7_0318500	2.554	1.08748	3.16637	56.9875
PF3D7_0318600	82.344	55.5655	30.33	24.7584
PF3D7_0318700	35.8423	0.382614	2.97265	448.98
PF3D7_0318800	1.25148	0.128251	0.110713	1.80519
PF3D7_0318900	360.252	402.291	472.838	353.711
PF3D7_0319000	8.0477	22.5753	82.1185	108.442
PF3D7_0319100	60.9817	144.968	447.366	189.279
PF3D7_0319200	109.266	128.832	87.0929	38.7013
PF3D7_0319300	116.32	140.022	179.467	50.9148
PF3D7_0319400	3.67883	13.7674	186.147	90.0463
PF3D7_0319500	303.937	322.877	338.946	116.634
PF3D7_0319600	2101.45	1763.14	1790.15	417.912
PF3D7_0319700	68.0763	114.814	21.2974	37.0416
PF3D7_0319800	2.06206	0.384215	2.07298	3.41559
PF3D7_0319900	25.7439	5.53879	14.2184	10.474
PF3D7_0320000	59.3252	326.462	1106.24	518.18
PF3D7_0320100	134.409	100.721	414.029	261.537
PF3D7_0320200	7.28814	10.0633	26.7403	7.10558
PF3D7_0320300	704.141	1345.89	847.501	203.511
PF3D7_0320400	1.5244	1.63659	1.56692	1.51
PF3D7_0320500	97.0034	416.64	265.465	578.785
PF3D7_0320600	6.73727	43.8424	210.991	98.4604
PF3D7_0320700	48.5364	361.953	1908	817.46
PF3D7_0320800	25.3952	87.4899	160.551	82.0559
PF3D7_0320900	2302.98	989.31	2585.27	5532.02
PF3D7_0321000	304.078	176.39	225.11	87.8972
PF3D7_0321100	3.39968	0.696793	21.2678	135.962
PF3D7_0321200	4.05252	69.4473	81.362	21.9636
PF3D7_0321300	1.17259	4.35604	14.3068	9.38434
PF3D7_0321400	14.7009	0.860882	12.7576	460.459
PF3D7_0321500	16.2124	139.108	189.475	99.0982
PF3D7_0321600	125.765	278.352	285.418	275.898
PF3D7_0321700	11.7127	13.9132	108.89	122.935
PF3D7_0321800	58.5565	59.0246	41.9488	65.4765
PF3D7_0321900	90.2687	56.1763	99.5514	97.299
PF3D7_0322000	5241.41	7932.92	6977.44	1255.93
PF3D7_0322100	138.949	128.202	140.197	57.8576
PF3D7_0322200	1.01014	0.608935	2.31294	5.8193
PF3D7_0322300	28.43	41.2802	142.178	146.664
PF3D7_0322400	124.55	108.966	87.8553	18.9661
PF3D7_0322500	19.4699	65.0727	122.331	156.799
PF3D7_0322600	0.0664731	2.14582	0.588062	0.832677
PF3D7_0322700	29.4394	36.9	43.142	25.3262
PF3D7_0322800	3.93871	0.504546	1.08888	1.12133
PF3D7_0322900	5330.69	4540.74	2368.17	861.592
PF3D7_0323000	269.632	468.32	760.278	338.281
PF3D7_0323100	30.6913	89.06	61.6493	51.6927
PF3D7_0323200	12.3664	47.368	128.68	69.1046
PF3D7_0323300	4.02606	3.38534	25.4799	14.4205
PF3D7_0323400	27.5742	8.3633	11.3765	516.775
PF3D7_0323500	113.141	116.237	148.256	173.62
PF3D7_0323600	33.3851	63.2254	99.9449	36.4468
PF3D7_0323700	279.986	213.095	252.318	195.652
PF3D7_0323800	96.2025	69.1991	67.1937	31.7182
PF3D7_0323900	1.06214	0.197904	0	0.0733052
PF3D7_0324000	0.158314	0	0	0
PF3D7_0324100	0.193116	30.0814	5.97947	0.439831
PF3D7_0324200	0.775807	0	0	0
PF3D7_0324300	8.527	2.66596	0.63928	0.109721
PF3D7_0324400	1.5361	0	0.113244	0.194363
PF3D7_0324500	0.14089	0	0.124639	0
PF3D7_0324600	0	10.7943	0.656214	0.112628
PF3D7_0324700	0	0	0	0
PF3D7_0324800	1.08394	2.46848	3.72913	6.21754
PF3D7_0324900	5.20291	22.047	16.0551	77.0087
PF3D7_0400100	2.48811	11.2399	13.7608	60.5229
PF3D7_0400200	60.4839	776.515	536.564	1559.69
PF3D7_0400300	1.9322	18.5635	6.08953	15.6774
PF3D7_0400400	1.11103	0.68844	0.537157	0.941553
PF3D7_0400500	0	1.43855	0.413946	0.355233
PF3D7_0400600	0	0	0	0
PF3D7_0400700	0	1.80763	0.10403	1.24984
PF3D7_0400800	0.154493	0.158323	0.136674	0.234577
PF3D7_0400900	0.814598	0.278265	0.120107	0.206143
PF3D7_0401000	0	0	0	0
PF3D7_0401100	0	0	0	0
PF3D7_0401200	0	0	0	0.0924283
PF3D7_0401300	0.476626	3.29699	0.210826	0.361847
PF3D7_0401400	0	0.278265	0.480429	0.618429
PF3D7_0401500	0	0.295265	0.382335	0.656211
PF3D7_0401600.1	0	0	0	0
PF3D7_0401600.2	0	0	0	0
PF3D7_0401700	19.1724	501.638	102.213	9.95894
PF3D7_0401800	95.6753	901.578	48.4668	352.444
PF3D7_0401900	1.3828	0.141709	0.163108	0.839842
PF3D7_0402000	113.835	1969.26	841.027	98.8694
PF3D7_0402100	320.076	58.1095	17.3405	311.969
PF3D7_0402200	6.51862	3.4125	2.26743	210.609
PF3D7_0402300	5.45715	1.40584	0.85352	159.962
PF3D7_0402400	1174.19	1452.31	1412.42	1853.14
PF3D7_0402500	0	2.64352	0.240214	0.103072
PF3D7_0402600	0	2.12845	1.04994	0
PF3D7_0402700	0.134948	0.553177	0.716302	0.204901
PF3D7_0402800	0	0	0	0.0205645
PF3D7_0402900	12.9928	7.34619	6.34166	8.16327
PF3D7_0403000	0	0	0	0
PF3D7_0403100	11.5044	21.9683	67.26	45.1887
PF3D7_0403200	126.502	102.549	104.281	51.0507
PF3D7_0403300	93.1197	86.4258	164.759	70.4726
PF3D7_0403400	67.1575	41.8215	39.5732	25.7902
PF3D7_0403500	29.9431	63.5464	72.846	79.563
PF3D7_0403600	7.28265	10.5082	44.7895	41.6213
PF3D7_0403700	238.184	265.312	238.32	110.882
PF3D7_0403800	15.2391	4.4352	19.6289	88.5742
PF3D7_0403900	6.98276	3.1718	26.6796	77.9132
PF3D7_0404000	5.37634	2.75482	11.4943	448.639
PF3D7_0404100	1.26205	0.222293	1.32583	2.11088
PF3D7_0404200	5.19058	5.03931	64.2866	26.962
PF3D7_0404300	404.715	269.888	305.92	222.918
PF3D7_0404400	2.47595	0	8.8658	26.2263
PF3D7_0404500	9.54049	2.01292	6.45419	2.13029
PF3D7_0404600	16.8214	12.9011	42.355	11.0941
PF3D7_0404700	11.0577	2.83297	26.3111	909.611
PF3D7_0404800	12.936	1.69751	7.74564	28.3846
PF3D7_0404900	90.7879	65.1756	375.229	944.483
PF3D7_0405000	100.885	106.62	86.3185	50.721
PF3D7_0405100	51.767	104.81	134.132	227.143
PF3D7_0405200	21.1655	58.342	149.043	335.914
PF3D7_0405300	5.1073	1.14492	0.786656	1.03858
PF3D7_0405400	144.934	244.746	204.835	101.065
PF3D7_0405500	275.787	233.446	167.173	36.8859
PF3D7_0405600	70.8906	138.032	205.953	53.819
PF3D7_0405700	6.2865	77.0993	39.6025	9.75639
PF3D7_0405800	17.8342	76.6714	424.445	136.715
PF3D7_0405900	34.0306	8.21679	51.7101	1360.68
PF3D7_0406000	76.4025	117.175	175.984	428.411
PF3D7_0406100	557.185	648.357	490.598	384.526
PF3D7_0406200	845.3	1126.92	1308.72	788.986
PF3D7_0406400	112.686	79.4794	82.7238	160.276
PF3D7_0406500	464.335	113.755	88.5749	101.3
PF3D7_0406600	0.32002	7.87092	10.4751	5.345
PF3D7_0406700	2.32468	7.58009	81.6077	56.676
PF3D7_0406800	11.0836	61.4315	229.664	43.6133
PF3D7_0406900	12.8118	1.59859	4.27573	1.35899
PF3D7_0407000	82.2122	55.0738	36.1209	14.7448
PF3D7_0407100	63.9849	75.194	109.413	42.3643
PF3D7_0407200	175.439	107.535	101.174	19.155
PF3D7_0407300	116.962	92.3995	48.2786	11.9736
PF3D7_0407400	63.507	273.699	372.111	61.0924
PF3D7_0407500	50.6825	69.6538	42.2361	8.48108
PF3D7_0407600	0.221614	0	0.326755	0.785145
PF3D7_0407700	11.3794	14.8163	40.6809	323.15
PF3D7_0407800	6.60277	6.15772	52.4901	612.522
PF3D7_0407900	38.4983	63.3031	89.8916	302.405
PF3D7_0408000	32.2997	10.1437	13.8263	508.622
PF3D7_0408100	53.7075	10.4349	28.6491	50.2322
PF3D7_0408200	11.6502	3.0953	13.6147	13.8675
PF3D7_0408300	175.316	171.012	129.361	109.731
PF3D7_0408400	2.6578	18.8713	52.9871	14.7008
PF3D7_0408500	11.7166	38.7503	181.981	154.754
PF3D7_0408600	3.09299	2.75016	12.9972	3.31503
PF3D7_0408700	0.372029	1.57947	0.564204	0.887662
PF3D7_0408800	1.84316	0.145296	0.125428	0
PF3D7_0408900.1	0	0	0	0
PF3D7_0408900.2	0	0	0	0
PF3D7_0409000	1.70977	2.59248	6.76024	8.43718
PF3D7_0409100	432.62	267.501	356.348	238.286
PF3D7_0409200	229.487	220.538	199.654	135.35
PF3D7_0409300	64.6562	70.4373	40.7723	11.6407
PF3D7_0409400	104.651	264.021	123.676	25.1185
PF3D7_0409500	12.8008	29.4584	315.295	111.503
PF3D7_0409600	12.1194	125.081	158.956	184.73
PF3D7_0409700	11.4879	55.8028	78.0512	125.065
PF3D7_0409800	424.616	285.446	185.034	543.155
PF3D7_0409900	2.14882	0.660629	24.6176	72.6766
PF3D7_0410000	160.517	107.682	22.8592	262.729
PF3D7_0410100	1.63913	3.35954	0	7.4664
PF3D7_0410200	3.68243	1.88686	0	0
PF3D7_0410300	38.9247	49.9634	66.4231	42.7889
PF3D7_0410400	144.849	110.518	127.792	47.3582
PF3D7_0410500	6.49013	6.0074	4.25987	6.35768
PF3D7_0410600	235.523	585.224	269.69	299.465
PF3D7_0410700	16.337	29.2731	123.373	458.939
PF3D7_0410800	38.0083	101.406	178.069	607.27
PF3D7_0410900	40.1302	33.0034	34.8126	12.2421
PF3D7_0411000	198.462	25.9525	16.9289	12.774
PF3D7_0411100	6.3072	70.6536	138.916	49.2041
PF3D7_0411200	3.73957	36.5541	27.5157	7.15214
PF3D7_0411300	2.47872	23.1791	49.9416	17.9712
PF3D7_0411400	50.0213	62.5904	45.0416	6.25538
PF3D7_0411500	0	0	0	0
PF3D7_0411600	9.33393	1.91307	0	1.41723
PF3D7_0411700	0	0.330314	1.71088	0.978809
PF3D7_0411800	1.39356	12.4721	41.464	29.3762
PF3D7_0411900	5.71453	35.3773	117.124	92.1372
PF3D7_0412000	12.0203	82.5739	176.756	143.695
PF3D7_0412100	15.6877	54.0882	159.482	44.8132
PF3D7_0412200	15.0688	22.3364	25.8284	14.1979
PF3D7_0412300	7.12208	11.8815	38.0968	31.0586
PF3D7_0412400	1.88537	1.39195	0.645644	0.569459
PF3D7_0412500	0	0	0	0
PF3D7_0412600	0.131387	0	0	0
PF3D7_0412700	1.08172	0.745745	0.991754	1.79176
PF3D7_0412800	0	0	0	0
PF3D7_0412900	0	0	0.0514077	0.0147054
PF3D7_0413000	0	0	0	0
PF3D7_0413100	0.0192535	0	0.0510984	0
PF3D7_0413200	0.237681	0.365361	0.210267	0.180444
PF3D7_0413300	0.129115	0.926213	0.114223	0.294066
PF3D7_0413400	0.317751	0	1.12441	0.482462
PF3D7_0413500	24.6718	23.4222	329.536	660.967
PF3D7_0413600	426.938	486.942	871.171	1171.44
PF3D7_0413700	32.2475	340.357	765.231	422.11
PF3D7_0413800	3.98602	20.5876	63.0498	55.4385
PF3D7_0413900	76.5426	139.999	184.764	155.969
PF3D7_0414000	12.3827	99.0951	199.405	89.6774
PF3D7_0414100	1.17585	27.8695	24.9655	12.818
PF3D7_0414200.1	0	0.608128	1.31243	0.450511
PF3D7_0414200.2	0	0	1.04994	0.225256
PF3D7_0414300	444.857	509.926	1019.3	238.095
PF3D7_0414400	1.75963	1.24841	0.239489	0.20552
PF3D7_0414500	2.33861	2.64887	2.06888	2.52299
PF3D7_0414600	18.2249	25.0969	113.196	264.326
PF3D7_0414700	16.6593	74.3191	129.881	247.836
PF3D7_0414800	8.06452	0.918274	4.55807	175.68
PF3D7_0414900	78.7297	4.82426	14.6478	1390.24
PF3D7_0415000	121.911	41.6848	91.057	31.7759
PF3D7_0415100	87.3331	23.955	36.5718	15.1993
PF3D7_0415200	1.43742	10.9546	32.0414	19.3046
PF3D7_0415300	173.494	207.948	128.549	45.6392
PF3D7_0415400	337.201	190.245	332.254	545.031
PF3D7_0415500	234.881	229.568	216.561	126.067
PF3D7_0415600	11.2981	137.342	145.445	17.4505
PF3D7_0415700	8.33993	14.112	38.5201	49.8424
PF3D7_0415800	4.34731	3.82614	9.7731	124.911
PF3D7_0415900	5658.86	4780.6	2074.12	927.944
PF3D7_0416000	21.1655	131.725	187.653	305.301
PF3D7_0416100	5.79674	29.8134	88.233	123.099
PF3D7_0416200	210.875	136.858	144.059	142.268
PF3D7_0416300	3.85072	17.7892	45.8537	29.6981
PF3D7_0416400	36.909	111.322	249.294	352.284
PF3D7_0416500	7.12251	6.71046	93.8037	201.291
PF3D7_0416600	8.24497	45.4354	268.777	119.402
PF3D7_0416700	129.928	140.802	379.619	265.684
PF3D7_0416800	890.022	872.836	1309.81	957.668
PF3D7_0416900	21.4492	34.1842	26.7126	10.8933
PF3D7_0417000	1.62329	0.166354	3.30295	1.9718
PF3D7_0417100	0.347983	0	0.84658	0.0660458
PF3D7_0417200	12.5065	83.3835	176.439	95.4503
PF3D7_0417300	139.988	150.32	131.147	57.2259
PF3D7_0417400	177.855	89.0061	75.8282	72.3078
PF3D7_0417500	33.489	299.753	762.814	476.19
PF3D7_0417600	2.21796	1.25013	8.24101	9.13484
PF3D7_0417700	1.56897	0.446631	12.5692	16.3451
PF3D7_0417800	77.2529	178.211	215.05	98.3965
PF3D7_0417900	5.11014	4.14076	4.04764	1.39844
PF3D7_0418000	1.10817	3.57586	5.78488	8.16271
PF3D7_0418100	237.647	89.9772	53.7815	16.783
PF3D7_0418200	676.836	618.981	562.73	176.871
PF3D7_0418300	1247.08	662.073	663.782	1135.47
PF3D7_0418400	132.779	144.837	212.95	64.0074
PF3D7_0418500	39.3217	64.7188	202.393	55.1816
PF3D7_0418600	4.31996	1.62021	2.14724	107.18
PF3D7_0418700	217.097	229.568	99.4361	148.526
PF3D7_0418800	4.9591	1.92767	0	3.3754
PF3D7_0418900	5.75553	22.0895	109.821	24.4178
PF3D7_0419000	3.251	3.95628	31.4566	13.1118
PF3D7_0419100	1.93394	24.7736	36.071	10.7669
PF3D7_0419200	51.6705	26.1406	53.5222	90.8685
PF3D7_0419300	3.09876	13.8932	108.969	111.745
PF3D7_0419400	1.46746	0.909733	12.6775	65.0013
PF3D7_0419500	64.8265	38.4752	78.3112	82.4687
PF3D7_0419600	980.402	766.971	1077.49	686.082
PF3D7_0419700	24.8752	2.11259	22.9788	706.669
PF3D7_0419800	712.309	370.797	266.243	182.985
PF3D7_0419900	256.389	80.6133	80.223	165.86
PF3D7_0420000	166.997	186.038	132.78	82.6275
PF3D7_0420100	157.657	189.887	185.85	99.9953
PF3D7_0420200	7.2287	13.1182	19.1848	5.37358
PF3D7_0420300	34.3824	70.0336	30.2913	120.712
PF3D7_0420400	33.3924	90.9676	150.822	43.3132
PF3D7_0420500	3.15196	4.84516	42.2246	107.168
PF3D7_0420600	14.6326	52.7157	141.259	360.178
PF3D7_0420700	0.374571	0.0853018	0	0.173781
PF3D7_0420800	0	0	0	0
PF3D7_0420900	0	0.0834036	0.0539991	0
PF3D7_0421000	0	0	0	0
PF3D7_0421100	0.0410659	0.0631261	0.0726588	0.0311765
PF3D7_0421200	0.51646	0.529264	0	0.0980219
PF3D7_0421300	2.38921	5.02246	6.08802	12.2784
PF3D7_0421400	0	0	0.861638	0
PF3D7_0421500	0.132946	17.8478	2.70508	0.504653
PF3D7_0421600	0	0.106282	0.275246	0.0787352
PF3D7_0421700	0.27756	0.142221	0.102311	0.403879
PF3D7_0421800	0	0	0.466298	0
PF3D7_0421900	1.86679	1.91307	1.65147	4.72411
PF3D7_0422000	51.4816	92.5403	161.249	53.45
PF3D7_0422100	165.167	241.225	404.979	178.88
PF3D7_0422200	38.012	65.1539	40.1096	26.0329
PF3D7_0422300	30.1004	18.5284	111.875	54.829
PF3D7_0422400	4322.3	4669.5	2312.53	897.084
PF3D7_0422500	73.165	117.731	67.4421	41.6563
PF3D7_0422600	27.0088	22.1428	68.8699	18.0923
PF3D7_0422700	279.13	235.792	161.481	50.281
PF3D7_0422800	8.65618	7.70102	73.5484	52.2842
PF3D7_0422900	3.13436	15.8714	19.2468	44.0917
PF3D7_0423000	5.83639	11.4344	78.2077	74.4129
PF3D7_0423100	470.887	307.965	767.901	261.465
PF3D7_0423200	112.171	96.5193	218.139	333.184
PF3D7_0423300	4.13276	1.44383	9.38951	214.92
PF3D7_0423400	21.9904	4.42288	19.4541	1058.63
PF3D7_0423500	85.2816	11.3246	125.919	860.645
PF3D7_0423600	121.104	139.933	91.6306	76.2934
PF3D7_0423700	70.9651	60.9948	296.542	858.533
PF3D7_0423800	40.483	12.1425	62.8925	336.95
PF3D7_0423900	91.83	29.9579	28.6724	152.941
PF3D7_0424000	202.128	1103.25	278.131	24.6305
PF3D7_0424100	11.8171	0.609859	3.53484	372.213
PF3D7_0424200	6.78436	4.97376	1.98523	112.183
PF3D7_0424300	5.97998	8.47045	1.91114	115.447
PF3D7_0424400	0.865574	0.597784	0.399516	0.571417
PF3D7_0424500	322.25	48.9353	17.9409	41.1657
PF3D7_0424600	1598.02	927.456	371.549	517.007
PF3D7_0424700	458.103	237.677	33.8667	19.7741
PF3D7_0424800	44.8029	3.06091	0.880786	5.18303
PF3D7_0424900	235.531	17.4601	3.20991	6.94644
PF3D7_0425000	0.118213	0.121144	0	0
PF3D7_0425100	91.5631	6.68646	0.384809	29.2253
PF3D7_0425200	60.513	4.17397	0.686326	21.7923
PF3D7_0425300	0	0	0	0
PF3D7_0425400	34.7608	2.96856	0.85421	1.31949
PF3D7_0425500	0.146895	129.311	28.7194	7.47184
PF3D7_0425600	0	27.5482	5.71789	0.66912
PF3D7_0425700	0.137855	0.141273	0.48782	0.104657
PF3D7_0425800	0.176489	0.206702	0.100371	0.354109
PF3D7_0425900	8.54701	102.564	29.5131	86.8655
PF3D7_0426000	10.711	2.56262	3.11552	8.51131
PF3D7_0500100	7.1019	25.5145	20.3023	72.4946
PF3D7_0500200	0	0	0	0
PF3D7_0500300	0	0.134644	0.697396	0.59848
PF3D7_0500400	0	0	0.317083	0
PF3D7_0500500	0	1.18487	0	2.0847
PF3D7_0500600	3.2002	3.27955	11.5818	61.5116
PF3D7_0500700	0.977517	0	9.94487	8.16327
PF3D7_0500800	227.605	4802.51	2836.84	623.29
PF3D7_0500900	8.49838	2.67384	6.8587	64.4051
PF3D7_0501000	2543.46	3983.23	1530.29	259.728
PF3D7_0501100.1	2.00112	1.1393	0.491754	0.506406
PF3D7_0501100.2	0	0	0	0
PF3D7_0501200	741.055	3493.71	1825.75	246.744
PF3D7_0501300	9058.4	1130.86	153.03	256.31
PF3D7_0501400	544.221	60.3734	37.816	136.252
PF3D7_0501500	59.8861	6.41189	101.905	3494.66
PF3D7_0501600	123.292	7.13446	77.4826	3403.24
PF3D7_0501700	0.225707	0.0578258	0.299511	0.299868
PF3D7_0501800	13.1039	109.732	234.463	162.899
PF3D7_0501900	34.4818	43.5098	82.1759	78.7121
PF3D7_0502000	54.4814	76.8594	80.485	49.6176
PF3D7_0502100	11.439	33.9957	89.7277	96.6855
PF3D7_0502200	37.4366	78.3842	80.8775	78.1394
PF3D7_0502300	1.24452	0.159423	0	1.06293
PF3D7_0502400	433.194	35.5486	4.37447	21.6709
PF3D7_0502500	1.20478	0.0771659	0.066614	0
PF3D7_0502600	11.0245	29.7149	30.8621	6.30589
PF3D7_0502700	8.82481	20.522	27.4245	4.12286
PF3D7_0502800	200.964	169.681	116.321	16.2674
PF3D7_0502900	137.647	464.115	822.314	274.158
PF3D7_0503000	21.9756	114.348	206.918	251.933
PF3D7_0503100	13.9072	43.1828	113.97	38.8185
PF3D7_0503200	6.76615	54.5811	96.0146	92.045
PF3D7_0503300	365.528	862.999	599.276	250.974
PF3D7_0503400	230.571	647.271	3165.67	6350.04
PF3D7_0503500	21.9539	36.3101	19.7478	52.6392
PF3D7_0503600	30.781	6.12564	11.2679	325.631
PF3D7_0503800	2708.54	2774.93	1988.97	676.618
PF3D7_0503900	3.85183	23.407	32.2822	10.3631
PF3D7_0504000	12.3142	147.388	151.439	56.1352
PF3D7_0504100	6.05444	49.9466	78.1995	82.0463
PF3D7_0504200	13.1826	84.525	140.969	124.626
PF3D7_0504300	1.39387	3.26497	28.009	4.98866
PF3D7_0504400	10.9044	86.908	219.672	81.7496
PF3D7_0504500	0.649317	0.332708	4.5954	0.492951
PF3D7_0504600	10.5556	7.09138	135.092	230.171
PF3D7_0504700	4.82346	9.12412	22.8367	6.88956
PF3D7_0504800	2.97891	6.35791	33.7392	42.9392
PF3D7_0504900	10.877	10.8813	154.876	168.495
PF3D7_0505000	13.9557	19.0227	5.63365	1.50867
PF3D7_0505100	25.8735	57.3629	64.5675	75.0522
PF3D7_0505200	30.9504	80.4706	106.721	146.751
PF3D7_0505300	1.9766	1.20036	16.8385	11.8381
PF3D7_0505400	3.26499	20.1376	76.7032	126.002
PF3D7_0505500	9.51771	55.8713	148.215	79.9106
PF3D7_0505600	43.1932	53.7493	84.0175	39.2073
PF3D7_0505700	42.6717	81.2548	135.96	71.925
PF3D7_0505800	1110.76	1602.89	2788.21	987.068
PF3D7_0505900	227.542	592.901	1372.88	220.151
PF3D7_0506000	88.1546	68.2199	99.0082	45.3056
PF3D7_0506100	304.004	496.092	573.843	128.754
PF3D7_0506200	72.1217	49.4132	50.0276	20.74
PF3D7_0506300	6.80828	87.4386	165.342	30.929
PF3D7_0506400	1.91465	0	3.38764	9.01215
PF3D7_0506500	76.1007	93.7188	57.6261	33.7317
PF3D7_0506600	0.187984	0.192645	0	0.428143
PF3D7_0506700	24.5869	41.8822	52.7344	49.1538
PF3D7_0506800	150.21	94.6908	74.6679	49.9598
PF3D7_0506900	46.9251	18.1842	147.59	1086.69
PF3D7_0507000	12.2574	24.2563	64.314	23.4245
PF3D7_0507100	3485.16	3679.78	1531.54	667.476
PF3D7_0507200	3.43295	0.238513	5.0445	26.5483
PF3D7_0507300	2.40552	0.20543	0.0886697	18.6809
PF3D7_0507400	22.9833	1.78884	15.9571	345.879
PF3D7_0507500	33.3583	4.59803	4.08434	650.257
PF3D7_0507600	45.7634	46.1949	34.1726	44.3792
PF3D7_0507700	168.179	203.332	295.626	190.016
PF3D7_0507800	251.84	346.726	165.338	278.609
PF3D7_0507900	237.303	117.119	247.217	56.2089
PF3D7_0508000	55.5556	9.4451	451.39	1675.02
PF3D7_0508100	15.6208	2.82335	87.4581	385.542
PF3D7_0508200	12.4592	17.1531	123.025	76.0529
PF3D7_0508300	168.239	229.836	327.945	98.2725
PF3D7_0508400	6.71433	14.8875	22.7876	27.8967
PF3D7_0508500	25.0566	11.0601	30.6805	185.424
PF3D7_0508600	202.209	85.368	103.383	220.377
PF3D7_0508700	113.194	118.064	114.626	83.266
PF3D7_0508800	35.6851	148.696	281.759	329.992
PF3D7_0508900	11.1614	5.50671	82.2418	482.396
PF3D7_0509000	113.281	206.228	656.038	359.02
PF3D7_0509100	13.6847	42.7704	267.544	209.575
PF3D7_0509200	0.792971	3.11509	24.5529	6.12044
PF3D7_0509300	104.283	94.598	165.717	35.4797
PF3D7_0509400	99.5653	181.418	60.8059	20.8282
PF3D7_0509500	9.66534	11.0399	44.0888	18.4973
PF3D7_0509600	56.081	167.652	202.891	57.9596
PF3D7_0509700	2.03649	8.34794	43.0384	6.0984
PF3D7_0509800	86.2742	58.5105	40.9311	84.1401
PF3D7_0509900	5.54702	11.9521	52.0922	34.4455
PF3D7_0510000	2.68932	6.50884	28.094	19.8521
PF3D7_0510100	5.19402	70.8439	115.608	159.566
PF3D7_0510200	77.2071	99.1932	131.676	111.772
PF3D7_0510300	1.81388	8.36484	5.29541	1.23936
PF3D7_0510400	49.0795	71.0619	36.4825	5.64317
PF3D7_0510500	149.13	201.911	252.487	160.39
PF3D7_0510600	0	0	0	0
PF3D7_0510700	0.386232	0	0.227789	0.19548
PF3D7_0510800	0.557423	0.92827	0.554772	1.05797
PF3D7_0510900	1.70137	0	1.50514	0
PF3D7_0511000	2111.99	2176.63	2869.42	942.493
PF3D7_0511100	22.7748	14.5393	55.4895	33.1633
PF3D7_0511200	12.592	13.4358	286.167	246.473
PF3D7_0511300	13.3966	40.9597	38.4614	12.4013
PF3D7_0511400	2.11113	6.97119	9.64945	2.31506
PF3D7_0511500	169.197	166.393	84.36	64.7584
PF3D7_0511600	12.0046	5.27238	28.6361	457.475
PF3D7_0511700	116.487	178.298	163.386	158.73
PF3D7_0511800	512.826	365.412	440.968	439.534
PF3D7_0511900	11.0935	12.1222	13.9347	3.35018
PF3D7_0512000	247.162	498.546	692.958	203.798
PF3D7_0512100	7.98811	58.7268	204.629	61.6991
PF3D7_0512200	46.9201	98.1265	45.4357	7.20715
PF3D7_0512300	132.177	93.2347	147.759	34.9258
PF3D7_0512400	8.76992	2.34453	0.843305	0.434216
PF3D7_0512500	12.7617	31.3762	66.6727	31.1445
PF3D7_0512600	357.308	346.98	702.788	673.503
PF3D7_0512700	231.799	564.966	373.584	45.9546
PF3D7_0512800	2.91423	27.5203	13.3483	4.03201
PF3D7_0512900	6.23198	29.1707	48.1286	19.5642
PF3D7_0513000	36.8379	112.914	201.994	57.1932
PF3D7_0513100	33.0688	26.783	102.863	151.307
PF3D7_0513200	117.794	97.6413	69.7921	67.3012
PF3D7_0513300	4886.06	8497.02	18230.3	1761.52
PF3D7_0513400	47.1445	90.8675	88.5236	21.6881
PF3D7_0513500	201.434	193.205	163.615	28.5714
PF3D7_0513600	37.8452	327.248	500.53	195.777
PF3D7_0513700	1.33922	3.80535	7.00081	1.94099
PF3D7_0513800	25.6324	157.387	351.383	104.984
PF3D7_0513900	2.69897	35.7721	121.294	47.5371
PF3D7_0514000	4.78891	6.10728	13.6511	15.9969
PF3D7_0514100	2.92058	7.76903	23.8307	34.7448
PF3D7_0514200	14.0912	21.1055	51.873	79.9006
PF3D7_0514300	16.5084	72.8356	71.126	39.2859
PF3D7_0514400	0	0	0	0
PF3D7_0514500	3.94099	0.425127	11.0098	3.77929
PF3D7_0514600	163.332	260.178	217.409	32.2914
PF3D7_0514700	0.20091	0.205891	0.025391	0.174317
PF3D7_0514800	13.9266	12.5958	13.6795	8.61628
PF3D7_0514900	82.2577	51.9797	74.8467	65.4704
PF3D7_0515000	159.422	248.388	199.577	124.116
PF3D7_0515100	2.74864	14.2717	44.3365	24.9711
PF3D7_0515200	3.44637	4.17397	25.7768	19.7422
PF3D7_0515300	34.8303	35.5863	65.3593	56.3918
PF3D7_0515400	9.46622	3.13322	5.82567	210.777
PF3D7_0515500	0.279727	1.38553	1.48478	1.13261
PF3D7_0515600	0.895341	1.39466	11.1841	4.48621
PF3D7_0515700	118.723	43.6029	485.598	6674.78
PF3D7_0515800	31.6256	62.1185	135.693	56.8227
PF3D7_0515900	49.1606	75.2203	97.462	165.416
PF3D7_0516000	7.26756	59.455	36.2015	9.90627
PF3D7_0516100	0.615783	10.3836	14.5929	5.55324
PF3D7_0516200	3430.37	3017.31	2053.22	701.754
PF3D7_0516300	159.044	155.177	48.2947	10.2739
PF3D7_0516400	38.6691	56.7089	99.0884	154.58
PF3D7_0516500	5.86584	3.31656	5.7261	3.83901
PF3D7_0516600	22.1929	58.2257	69.8232	49.1308
PF3D7_0516700	167.044	112.321	84.2957	216.406
PF3D7_0516800	11.2808	8.51111	91.5328	125.303
PF3D7_0516900	3716.75	3537.64	2045.4	804.207
PF3D7_0517000	4419.83	4620.13	3000.35	1016.72
PF3D7_0517100	11.459	37.6357	36.644	10.197
PF3D7_0517200	36.7341	4.78721	1.00184	1.39708
PF3D7_0517300	1870.93	970.023	627.935	452.188
PF3D7_0517400	66.1058	145.42	152.849	75.4435
PF3D7_0517500	7.32457	1.5889	1.08784	2.35416
PF3D7_0517600	23.0895	1.25362	3.92295	9.75134
PF3D7_0517700	769.147	876.714	513.38	136.244
PF3D7_0517800	0	0	1.32671	2.27706
PF3D7_0517900	26.2748	9.90295	70.1567	283.932
PF3D7_0518000	112.586	96.7406	101.794	147.225
PF3D7_0518100	8.50605	51.7361	45.9828	15.454
PF3D7_0518200	59.0583	113.393	1320.28	1881.57
PF3D7_0518300	292.799	674.226	1612.22	952.099
PF3D7_0518400	1.75316	3.39362	5.34216	1.47885
PF3D7_0518500	155.176	130.797	143.555	87.4246
PF3D7_0518600	8.77112	12.9436	84.1437	81.3184
PF3D7_0518700	6.31259	6.32373	5.75183	3.23084
PF3D7_0518800	0.219622	0	0.194291	0.166733
PF3D7_0518900	2.7571	2.11909	1.01629	7.84929
PF3D7_0519000	7.31475	123.061	88.4381	19.4363
PF3D7_0519100	6.09319	30.4867	225.446	129.252
PF3D7_0519200	524.679	836.957	990.168	1139.87
PF3D7_0519300	7.86984	42.8716	133.014	37.9967
PF3D7_0519400	7096.91	6834.29	4650.35	1725.81
PF3D7_0519500	40.3208	107.212	72.3118	30.9389
PF3D7_0519600	88.8353	119.035	137.151	82.9194
PF3D7_0519700	1821.83	1121.44	826.387	712.523
PF3D7_0519800	252.276	151.124	94.0229	36.0473
PF3D7_0519900	16.0132	31.2492	46.7938	34.0136
PF3D7_0520000	5062.96	4963.51	2616.56	1005.55
PF3D7_0520100	100.569	124.363	111.954	37.6218
PF3D7_0520200	60.3362	170.499	167.286	55.8934
PF3D7_0520300	241.246	264.004	640.263	138.344
PF3D7_0520400	34.7148	123.45	296.478	163.648
PF3D7_0520500	26.7953	74.2591	179.697	142.179
PF3D7_0520600	1031.05	698.908	773.537	94.2599
PF3D7_0520700	17.5535	29.9498	20.4071	9.10518
PF3D7_0520800	12.0564	42.5176	62.8187	35.3708
PF3D7_0520900	717.219	1916.13	3973.61	1355.37
PF3D7_0521000	196.477	256.462	247.664	47.1865
PF3D7_0521100	0.176043	2.16489	8.40986	2.67297
PF3D7_0521200	1.22561	6.83821	34.8165	4.85909
PF3D7_0521300	156.377	71.0195	91.6089	45.7389
PF3D7_0521400	17.2686	113.846	136.788	60.1733
PF3D7_0521500	13.7714	53.8169	91.2913	27.3224
PF3D7_0521600	48.4979	61.5338	43.7215	10.169
PF3D7_0521700	41.291	22.0298	22.9716	4.72636
PF3D7_0521800	8.52382	5.26997	37.3918	40.9126
PF3D7_0521900	14.4298	15.8992	40.8182	3.94527
PF3D7_0522000	462.133	514.828	452.871	117.788
PF3D7_0522100	10.7902	7.75244	38.2346	158.849
PF3D7_0522200	208.697	179.73	327.246	219.49
PF3D7_0522300	342.131	352.45	180.449	69.2641
PF3D7_0522400	4.07693	3.1668	16.4239	81.3359
PF3D7_0522500	8.85326	24.194	167.56	141.757
PF3D7_0522600	10.3676	0.569178	18.0161	173.02
PF3D7_0522700	2.76872	47.2034	206.193	58.6639
PF3D7_0522800	268.817	209.404	231.117	43.8959
PF3D7_0522900	1.73095	1.4191	3.87931	1.75215
PF3D7_0523000	703.563	514.201	248.168	125.994
PF3D7_0523100	86.9259	231.027	256.037	112.404
PF3D7_0523200	7.39938	32.9979	35.0676	16.8216
PF3D7_0523300	12.3122	30.4923	251.427	165.135
PF3D7_0523400	166.962	172.477	223.19	343.002
PF3D7_0523500	3.53707	12.4853	98.0454	20.8855
PF3D7_0523600	8.40054	50.7699	142.154	89.1222
PF3D7_0523700	3.20238	18.3467	17.9425	4.97817
PF3D7_0523800	198.179	27.7493	46.5788	42.4549
PF3D7_0523900	283.312	19.8059	89.1795	145.058
PF3D7_0524000	1643.04	1545.34	882.239	499.643
PF3D7_0524100	162.608	103.638	137.704	57.6372
PF3D7_0524200	24.8584	7.70165	38.6125	58.3717
PF3D7_0524300	58.673	86.1869	119.49	65.5201
PF3D7_0524400	474.347	408.456	190.596	121.371
PF3D7_0524500	100.806	71.4624	144.797	82.291
PF3D7_0524600	26.5691	73.1416	335.364	311.528
PF3D7_0524700	139.903	386.368	310.352	54.5501
PF3D7_0524800	20.5799	53.3149	28.5533	70.7929
PF3D7_0524900	168.837	156.961	73.2192	13.0345
PF3D7_0525000	85.0301	182.287	79.7767	19.4915
PF3D7_0525100	488.311	743.543	622.522	711.157
PF3D7_0525200	22.0382	45.6407	92.104	124.416
PF3D7_0525300	8.55158	6.47745	13.2392	38.3888
PF3D7_0525400	6.12689	7.35796	36.4171	38.3016
PF3D7_0525500	27.9056	31.7011	13.8001	3.61303
PF3D7_0525600	2.92746	52.8268	103.142	32.8541
PF3D7_0525700	7.80656	56.0008	246.22	98.4333
PF3D7_0525800	211.511	21.2027	23.4388	2757.7
PF3D7_0525900	1.56108	0	0	1.18514
PF3D7_0526000	6.16248	39.5415	52.0122	15.5527
PF3D7_0526100	3.38753	39.1946	62.7399	15.1817
PF3D7_0526200.1	0	0	0	0
PF3D7_0526200.2	0	0	0	0
PF3D7_0526300	216.132	96.0786	100.067	52.0702
PF3D7_0526400	14.4805	17.503	102.702	145.826
PF3D7_0526500	38.4302	38.5874	26.1279	13.3844
PF3D7_0526600	0.356443	8.15792	8.50518	3.83358
PF3D7_0526700	19.6188	49.9463	86.4817	54.4559
PF3D7_0526800	352.231	371.042	305.267	125.731
PF3D7_0526900	774.569	474.513	495.718	284.449
PF3D7_0527000	52.6655	212.595	629.35	731.628
PF3D7_0527100	807.623	879.262	1640.07	1460.81
PF3D7_0527200	421.265	630.442	610.424	762.836
PF3D7_0527300	139.599	318.736	223.432	107.641
PF3D7_0527400	346.968	85.5664	38.0589	39.0383
PF3D7_0527500	1039.54	2223.56	1455.71	300.787
PF3D7_0527600	46.8662	104.514	223.818	162.907
PF3D7_0527700	0	0	0	0
PF3D7_0527800	0	0	0	0
PF3D7_0527900	152.034	123.333	102.183	29.0086
PF3D7_0528000	391.039	420.202	926.833	598.095
PF3D7_0528100	139.178	161.438	173.202	259.271
PF3D7_0528200	880.402	712.992	409.973	256.941
PF3D7_0528300	6.67085	1.29334	3.74821	186.63
PF3D7_0528400	37.0972	6.99422	42.3621	769.359
PF3D7_0528500	11.2007	8.0498	195.603	105.796
PF3D7_0528600	111.584	91.3942	140.967	52.6248
PF3D7_0528700	279.526	180.071	198.177	70.516
PF3D7_0528800	132.41	137.058	60.4108	25.2889
PF3D7_0528900	15.6517	2.20546	2.42312	5.05005
PF3D7_0529000	272.302	186.333	189.039	232.946
PF3D7_0529100	13.6357	48.409	96.7189	34.0136
PF3D7_0529200	2.36664	7.35957	35.087	8.98356
PF3D7_0529300	3.84025	22.6289	64.9737	26.3605
PF3D7_0529400.1	0.509445	2.87142	6.20946	19.3381
PF3D7_0529400.2	0	0	0	0
PF3D7_0529500	164.775	159.423	283.173	95.994
PF3D7_0529600	0	0	0	0
PF3D7_0529700	4.76626	30.8417	21.5244	10.5797
PF3D7_0529800	11.1126	43.9876	104.503	112.493
PF3D7_0529900	912.878	404.202	474.094	701.635
PF3D7_0530000	249.616	251.12	524.966	188.463
PF3D7_0530100	140.951	123.52	195.721	349.919
PF3D7_0530200	12.2034	37.0808	138.988	103.531
PF3D7_0530300	3.8084	7.32969	28.8705	62.9734
PF3D7_0530400	0.401594	13.0153	8.5266	3.25845
PF3D7_0530500	0	0.0454591	0.784859	0.235738
PF3D7_0530600	70.1045	92.5448	96.1688	19.74
PF3D7_0530700	31.8662	68.0234	36.308	7.15415
PF3D7_0530800	10.1905	33.49	81.6022	15.4729
PF3D7_0530900	2.81274	1.59565	6.32448	62.5362
PF3D7_0531000	28.0176	26.7075	42.929	55.8111
PF3D7_0531100	2.92157	1.54803	12.2475	59.8987
PF3D7_0531200	2.72167	23.1714	57.6009	23.5234
PF3D7_0531300	4.69219	22.6466	128.681	108.361
PF3D7_0531400	41.4771	44.7776	34.5964	11.2315
PF3D7_0531500	0.179211	0	0	0.136054
PF3D7_0531600	516.304	154.465	101.116	86.0908
PF3D7_0531700	0.748794	1.15104	1.65607	1.42118
PF3D7_0531800	18.5974	8.66296	1.49567	2.56706
PF3D7_0531900	10.1313	6.22949	0.597518	4.61491
PF3D7_0532000	582.993	203.522	162.61	138.872
PF3D7_0532100	7333.39	27234.4	7051.61	1933.92
PF3D7_0532200	67.1056	16.7878	56.3974	69.9751
PF3D7_0532300	2951.54	1561.79	235.792	75.5636
PF3D7_0532400	0	0.26038	0.0749251	0
PF3D7_0532500	0	0	0	0
PF3D7_0532600	0	0	0	0
PF3D7_0532700	0	0	0	0
PF3D7_0532800	0	0	0	0
PF3D7_0532900	0	0	0	0
PF3D7_0533000	0	0.133859	0.115555	0
PF3D7_0533100	0	0	0	0
PF3D7_0600100	0	0	0	0
PF3D7_0600200	0.217792	0.35073	0.385344	0.472411
PF3D7_0600300	0.602189	1.85136	1.49165	2.56016
PF3D7_0600400	0	0.0346257	0.0298909	0.0513026
PF3D7_0600500	0	0.738558	0.212522	0.911893
PF3D7_0600600	0	0.520563	0.44938	0.46277
PF3D7_0600700	0.256016	0.131182	0.113244	0.680272
PF3D7_0600800	0	0	0	0
PF3D7_0600900	0.558291	0.143033	0.123475	0.317884
PF3D7_0601000	0.289051	0	0	0
PF3D7_0601100	5.81855	0.397521	0.343163	0.58898
PF3D7_0601200	7.81667	250.278	34.0695	3.76321
PF3D7_0601300	0	0	0	0
PF3D7_0601400	0.173655	0	0	0
PF3D7_0601500	1.62745	4.41478	2.03258	1.38089
PF3D7_0601600	7.33705	2.8796	2.62394	3.08137
PF3D7_0601700	35.6878	27.0732	35.2618	10.4387
PF3D7_0601800	0	1.26368	0	3.74462
PF3D7_0601900	1763.98	1802.38	686.398	125.508
PF3D7_0602000	2.05632	14.3999	25.9642	12.0396
PF3D7_0602100	154.903	159.423	73.9899	15.1563
PF3D7_0602200	140.252	315.951	185.957	34.9547
PF3D7_0602300	0	1.45758	10.6953	3.02343
PF3D7_0602400	18.0549	86.2962	83.623	28.2842
PF3D7_0602500	19.5718	148.736	127.355	31.9549
PF3D7_0602600	110.109	92.3933	80.5532	37.2368
PF3D7_0602700	4.02938	3.73602	5.85619	2.91337
PF3D7_0602800	30.0532	15.2573	15.6214	3.57485
PF3D7_0602900	45.4687	15.4995	56.4657	159.958
PF3D7_0603000	91.7968	59.5407	67.3066	126.189
PF3D7_0603100	4.35171	17.9398	101.932	50.0818
PF3D7_0603200	7.78355	119.356	247.889	44.3906
PF3D7_0603300	89.4485	233.999	142.548	31.6267
PF3D7_0603400	92.6088	76.2733	66.8129	28.2831
PF3D7_0603500	11.5555	17.763	191.182	111.352
PF3D7_0603600	0.756486	5.77555	7.39503	2.15367
PF3D7_0603700	2.21996	28.1273	66.3267	16.2407
PF3D7_0603800	5.90996	11.535	36.2727	138.81
PF3D7_0603900	2.97891	1.70955	12.3333	7.87017
PF3D7_0604000	0.111394	6.68956	5.65656	1.21779
PF3D7_0604100	8.93795	2.41163	28.3453	283.842
PF3D7_0604200	0.476626	21.0031	29.094	6.87509
PF3D7_0604300	34.1521	60.625	82.6505	40.5614
PF3D7_0604400	0.500591	0	0.442853	0.19002
PF3D7_0604500	352.314	461.756	295.949	283.49
PF3D7_0604600	3.06009	8.95223	14.924	5.38102
PF3D7_0604700	13.9645	64.8456	495.442	137.49
PF3D7_0604800	2.18551	21.565	17.0418	2.13326
PF3D7_0604900	15.401	195.133	442.595	50.6661
PF3D7_0605000	6.66299	78.4064	163.42	24.42
PF3D7_0605100	114.259	167.014	114.712	199.223
PF3D7_0605200	6.18706	33.8887	308.023	145.773
PF3D7_0605300	6.9609	22.8271	136.484	81.3828
PF3D7_0605400	6.67869	13.4034	61.5456	73.7314
PF3D7_0605500	1.84222	5.89024	41.9822	60.8665
PF3D7_0605600	0.955337	2.68604	1.99369	1.28318
PF3D7_0605700	2.35805	0	1.52979	9.66702
PF3D7_0605800	16.0225	82.4065	119.881	54.2667
PF3D7_0605900	74.5191	22.9568	60.8012	177.125
PF3D7_0606000	358.802	158.411	109.295	378.465
PF3D7_0606100	393.927	288.949	220.136	99.8238
PF3D7_0606200	145.035	116.256	249.499	646.04
PF3D7_0606300	3.64251	0	2.57791	13.2736
PF3D7_0606400	11.3785	0.364394	1.25827	0.539898
PF3D7_0606500	263.284	130.411	140.753	61.2142
PF3D7_0606600	88.4741	93.6145	39.2251	16.9857
PF3D7_0606700	144.269	103.268	109.763	147.048
PF3D7_0606800	48.0884	20.202	475.492	398.866
PF3D7_0606900	325.024	458.093	513.098	136.364
PF3D7_0607000	882.452	946.77	686.445	270.022
PF3D7_0607100	1.89441	0.388276	0.167591	0.287641
PF3D7_0607200	3.33417	10.0369	111.901	27.9228
PF3D7_0607300	1.62329	9.42672	76.5901	15.1172
PF3D7_0607400	27.7721	32.2265	70.956	37.2862
PF3D7_0607500	17.1658	29.5536	53.1509	29.3221
PF3D7_0607600	4.62582	8.52226	103.549	251.59
PF3D7_0607700	2.70152	0.750496	25.0654	144.839
PF3D7_0607800	2.58861	35.7106	33.7635	9.0199
PF3D7_0607900	2.5409	29.1743	35.369	10.1175
PF3D7_0608000	78.0813	195.332	277.333	71.7628
PF3D7_0608100	33.6275	95.5407	158.122	63.8109
PF3D7_0608200	5.422	36.263	76.7462	17.3318
PF3D7_0608300	4.12987	45.7213	41.0469	11.8525
PF3D7_0608310	93.5531	149.371	149.549	40.8313
PF3D7_0608400	16.7487	53.6375	304.859	89.0076
PF3D7_0608500	522.447	1096.87	1793.33	989.133
PF3D7_0608600	14.8291	20.6935	129.652	47.9065
PF3D7_0608700	1025.44	1613.39	928.444	174.57
PF3D7_0608800	324.956	1152.93	627.385	246.537
PF3D7_0608900	3.86852	14.106	63.2733	75.8135
PF3D7_0609000	24.3327	66.846	32.9512	37.4161
PF3D7_0609100	407.344	270.622	245.209	169.973
PF3D7_0609200	19.6133	38.3271	23.475	22.992
PF3D7_0609300	2.76617	9.34074	17.1299	7.81487
PF3D7_0609400	20.547	77.1563	63.9153	14.6416
PF3D7_0609500	2.30726	1.28971	1.78136	1.68794
PF3D7_0609600	0.0356144	0.218984	1.82739	2.27118
PF3D7_0609700	203.073	58.8043	19.7135	188.076
PF3D7_0609800	16.5063	4.18862	36.7149	184.748
PF3D7_0609900	9.5911	9.00982	13.9254	16.7708
PF3D7_0610000	2.85369	44.0128	159.425	67.7022
PF3D7_0610100	684.829	437.057	455.94	231.14
PF3D7_0610200	129.84	138.458	141.013	40.066
PF3D7_0610300	0	0	0	0
PF3D7_0610400	913.717	904.198	4870.23	6640.35
PF3D7_0610500	186.438	271.039	279.046	39.2254
PF3D7_0610600	14.2951	141.85	175.969	136.716
PF3D7_0610700	200.595	469.572	203.582	62.2294
PF3D7_0610800	1078.66	1108.89	591.291	174.111
PF3D7_0610900	254.233	247.167	163.739	96.8631
PF3D7_0611000	4.5114	11.1596	204.37	156.722
PF3D7_0611100	4.80031	7.10569	202.895	116.213
PF3D7_0611200	5.9416	141.197	273.612	83.632
PF3D7_0611300	10.842	112.415	253.469	74.3215
PF3D7_0611400	49.763	71.937	93.1502	67.0449
PF3D7_0611500	4.34377	2.41651	19.5432	16.0175
PF3D7_0611600	27.9416	5.00748	86.0897	466.995
PF3D7_0611700	5876.07	4579.01	3333.94	1161.04
PF3D7_0611800	54.0972	117.095	71.1826	89.4362
PF3D7_0611900	37.7154	244.873	386.501	94.9306
PF3D7_0612000	8.43348	53.4759	168.8	103.641
PF3D7_0612100	380.995	400.574	326.373	132.586
PF3D7_0612200	3.72356	2.95423	66.9232	173.442
PF3D7_0612300	1.12948	3.47246	29.9763	26.5821
PF3D7_0612400	4.15892	7.16796	48.6662	46.2126
PF3D7_0612500	12.8533	45.9137	32.8129	37.0804
PF3D7_0612600	55.1919	99.3371	114.885	328.376
PF3D7_0612700	27.4224	6.06905	260.022	1128.22
PF3D7_0612800	40.708	20.4884	20.7766	7.86336
PF3D7_0612900	482.267	500.105	244.505	61.7394
PF3D7_0613000.1	0	0.376342	1.29952	0.2788
PF3D7_0613000.2	0	0	0.338764	0
PF3D7_0613000.3	0	0	0	0
PF3D7_0613100	258.042	262.696	450.539	581.245
PF3D7_0613200	18.3618	33.8707	574.388	138.842
PF3D7_0613300	11.4605	3.58146	10.5843	546.393
PF3D7_0613400	43.9654	118.217	570.082	568.218
PF3D7_0613500	15.1095	65.5044	70.9891	49.9232
PF3D7_0613600	4.19892	19.6963	32.7805	143.843
PF3D7_0613700	59.122	79.3707	146.662	129.242
PF3D7_0613800	6.32255	5.96543	79.4443	285.648
PF3D7_0613900	15.8079	8.93121	8.79559	464.947
PF3D7_0614000	37.4881	120.96	299.434	427.789
PF3D7_0614100	9.33393	12.8029	25.1532	150.445
PF3D7_0614200	56.8519	27.6188	19.3608	7.01927
PF3D7_0614300	382.083	363.17	335.74	513.191
PF3D7_0614400	458.354	209.661	205.608	107.621
PF3D7_0614500	4016.1	5892.51	4158.68	1477.83
PF3D7_0614600	0.728502	0.223969	1.80454	41.9225
PF3D7_0614700	7.10922	3.71863	6.81335	232.867
PF3D7_0614800	16.8778	254.517	234.645	153.838
PF3D7_0614900	10.9455	15.5696	105.971	177.727
PF3D7_0615000	182.564	85.2683	90.5951	25.4524
PF3D7_0615100	1.03471	0.318109	1.92227	3.29924
PF3D7_0615200	1.54084	0.971718	6.29133	5.48897
PF3D7_0615300	8.19252	17.0012	55.0365	25.5782
PF3D7_0615400	252.389	219.494	336.654	237.435
PF3D7_0615500	31.032	16.5185	205.251	210.923
PF3D7_0615600	53.643	71.0219	43.1146	21.2635
PF3D7_0615700	195.763	200.616	320.617	172.234
PF3D7_0615800	6.04423	35.2289	72.8208	53.6589
PF3D7_0615900	35.0092	98.4845	101.315	34.5971
PF3D7_0616000	19.9724	105.196	88.8214	28.5496
PF3D7_0616100	55.3981	60.4944	104.712	67.3377
PF3D7_0616200	12.0332	77.712	211.902	294.344
PF3D7_0616300	45.7854	65.4471	78.5754	32.671
PF3D7_0616400	8.60876	7.45653	12.2136	9.38865
PF3D7_0616500	1.50214	0.0334648	0.0577775	0.099165
PF3D7_0616600	7.72957	27.0641	97.6321	68.4619
PF3D7_0616700	12.3923	37.4769	49.2184	12.1054
PF3D7_0616800	37.0782	91.2117	116.097	49.2611
PF3D7_0616900	58.8334	68.94	72.4949	20.5831
PF3D7_0617000	96.1247	133.733	61.2356	11.7878
PF3D7_0617100	118.001	67.924	44.9863	85.6802
PF3D7_0617200	1680.56	1951.9	1416.41	906.953
PF3D7_0617300	44.4828	17.3816	390.974	823.129
PF3D7_0617400	31.8016	4.63929	3.44224	18.3489
PF3D7_0617500	0.280018	0	0.12386	0
PF3D7_0617600	0.887185	27.8816	27.3392	2.46963
PF3D7_0617700	0	0	0.477534	0.819605
PF3D7_0617800	1652.65	923.107	3894.1	6293.28
PF3D7_0617900	1853.92	1256.43	1683.78	3783.95
PF3D7_0618000	16.0412	1.84578	16.1828	814.404
PF3D7_0618100	9.57481	65.4764	62.756	113.104
PF3D7_0618200	635.305	803.03	898.93	336.054
PF3D7_0618300	3619.41	3704.53	3032.77	790.303
PF3D7_0618400	0.972349	0.996457	1.98508	1.0789
PF3D7_0618500	21.5453	6.57999	132.539	165.843
PF3D7_0618600	19.5503	125.386	375.743	104.02
PF3D7_0618700	62.5668	100.043	192.336	92.2544
PF3D7_0618800	1.7467	36.7399	38.94	20.6866
PF3D7_0618900.1	1.53434	4.90585	33.6086	34.9455
PF3D7_0618900.2	0	0	0	0
PF3D7_0619000.1	0	0	0	0
PF3D7_0619000.2	0	0	0	0
PF3D7_0619100	22.4014	36.4285	51.7396	38.6981
PF3D7_0619200	196.618	131.003	131.695	108.312
PF3D7_0619300	2.1541	20.4258	30.1509	13.7126
PF3D7_0619400	236.174	482.786	582.625	589.063
PF3D7_0619500	35.2505	84.4443	77.6204	29.1789
PF3D7_0619600	1.43862	24.1679	27.9084	4.05667
PF3D7_0619700	14.6987	7.31432	116.906	214.543
PF3D7_0619800	35.2263	39.2742	43.1745	26.5551
PF3D7_0619900	183.041	194.643	237.643	209.169
PF3D7_0620000	3.09901	2.72216	10.3397	1.41163
PF3D7_0620100	3.07806	30.8428	221.776	47.5152
PF3D7_0620200	1.3828	0	2.07963	6.71874
PF3D7_0620300	2.62261	9.12674	7.34704	105.359
PF3D7_0620400	2.5553	1.22204	4.44579	236.414
PF3D7_0620500	65.7246	102.265	92.726	88.9265
PF3D7_0620600	6.83434	3.42407	1.34357	3.80491
PF3D7_0620700	16.1685	19.9845	91.9366	245.591
PF3D7_0620800	0	0	0	4.2517
PF3D7_0620900	0	0	1.46798	1.25976
PF3D7_0621000	26.1924	64.2248	56.5683	31.1154
PF3D7_0621100	10.713	5.11658	32.5273	382.86
PF3D7_0621200	2156.18	2324.42	623.797	77.3753
PF3D7_0621300	162.622	166.712	63.7959	15.1219
PF3D7_0621400	34.8317	2.20938	1.25164	13.3497
PF3D7_0621500	15.1079	19.6201	29.8417	23.6315
PF3D7_0621600	0	3.35954	0	0
PF3D7_0621700	4.04528	33.6757	26.4236	9.86542
PF3D7_0621800	3443.04	3590.7	1493.5	388.491
PF3D7_0621900	169.697	225.787	246.841	134.872
PF3D7_0622000	10.9378	31.2558	116.487	27.3067
PF3D7_0622100	26.4608	1.12987	3.54679	5.58016
PF3D7_0622200	284.324	190.107	103.116	32.0779
PF3D7_0622300	5.15099	12.042	26.9141	5.377
PF3D7_0622400	11.8085	143.792	280.827	68.0272
PF3D7_0622500	32.2375	77.7894	48.838	38.7833
PF3D7_0622600	47.5742	143.894	902.624	825.093
PF3D7_0622700	24.6298	28.8463	21.4778	7.74655
PF3D7_0622800	230.048	280.238	174.062	57.8325
PF3D7_0622900	359.931	83.0599	48.7176	85.222
PF3D7_0623000	30.8868	144.872	153.287	70.7328
PF3D7_0623100	484.862	548.922	367.546	147.378
PF3D7_0623200	155.485	159.34	176.974	32.5507
PF3D7_0623300	11.7206	94.3458	923.487	168.92
PF3D7_0623400	2.40763	0.536375	21.7624	5.88086
PF3D7_0623500	95.8144	60.7024	164.331	73.3777
PF3D7_0623600	179.866	232.699	199.978	108.004
PF3D7_0623700	5.90547	32.8416	33.0875	14.6157
PF3D7_0623800	360.621	98.5474	31.8731	53.3328
PF3D7_0623900	17.363	79.7532	201.331	47.9015
PF3D7_0624000	1024.21	1428.06	1447.57	884.285
PF3D7_0624100	6.89275	33.6364	124.278	80.2372
PF3D7_0624200	34.9777	147.81	322.877	253.411
PF3D7_0624300	5.29926	24.9316	40.0615	14.6295
PF3D7_0624400	38.6867	66.9071	84.8118	46.0414
PF3D7_0624500	30.3664	95.9086	455.366	509.826
PF3D7_0624600	230.899	247.799	207.27	328.744
PF3D7_0624700	8.85218	31.6582	240.849	114.933
PF3D7_0624800	1.93548	0.0734619	2.21958	5.33333
PF3D7_0624900	2.41092	6.89735	59.0087	5.79604
PF3D7_0625000.1	0	0	0	0
PF3D7_0625000.2	0	0.0993803	0.171582	0.441735
PF3D7_0625100	1.90412	0.688705	9.4134	2.89116
PF3D7_0625200	5.80348	10.9432	51.2385	62.1233
PF3D7_0625300	5.39495	34.888	80.2856	76.8543
PF3D7_0625400	604.134	81.2661	16.6027	114.065
PF3D7_0625500	26.7757	15.4857	27.3226	16.8055
PF3D7_0625600	38.21	3.77771	8.21556	6.243
PF3D7_0625700	87.343	210.554	740.26	253.212
PF3D7_0625800	23.4118	22.4213	34.2109	16.2398
PF3D7_0625900	0.959083	12.2156	29.4538	3.95265
PF3D7_0626000	62.5757	69.4471	40.4272	21.1226
PF3D7_0626100	13.0675	52.0116	241.012	47.6545
PF3D7_0626200	32.9339	20.9296	17.4055	10.7155
PF3D7_0626300	2.07946	3.48712	32.4441	6.45828
PF3D7_0626400	10.2351	6.1746	48.7925	83.4506
PF3D7_0626500	0.992469	1.40453	2.38314	1.11226
PF3D7_0626600	42.6548	10.3778	36.9206	12.8133
PF3D7_0626700	498.717	495.942	781.656	178.275
PF3D7_0626800	4286.29	7361.97	5889.1	2050.32
PF3D7_0626840	28.7599	31.2774	25.962	14.259
PF3D7_0626900	25.7046	49.6065	86.709	35.7462
PF3D7_0627000	11.3016	3.30909	5.7132	4.29
PF3D7_0627100	154.103	90.8625	62.9816	117.807
PF3D7_0627200	11.2007	9.51069	332.654	82.8474
PF3D7_0627300	448.726	314.05	420.135	405.971
PF3D7_0627400	50.1145	94.9041	214.93	51.5464
PF3D7_0627500	1619.74	1679.72	2617.19	341.568
PF3D7_0627600	20.8702	16.9706	24.4836	6.11384
PF3D7_0627700	349.213	376.068	342.908	274.45
PF3D7_0627800	152.141	142.388	132.25	120.581
PF3D7_0627900	118.145	107.551	167.229	121.96
PF3D7_0628000	19.3116	119.798	122.095	34.0136
PF3D7_0628100	2.14259	1.24067	3.59061	103.254
PF3D7_0628200	219.261	154.863	126.18	116.684
PF3D7_0628300	412.255	518.871	1587.13	3361.71
PF3D7_0628400	4.34851	2.43072	4.42983	3.5014
PF3D7_0628500	21.7654	23.7535	38.8852	9.33496
PF3D7_0628600	236.434	151.539	158.541	61.5946
PF3D7_0628700	35.5925	24.9566	50.4764	14.5773
PF3D7_0628800	3.14584	69.5205	89.101	28.9674
PF3D7_0628900	2.51492	24.4046	31.9445	5.11501
PF3D7_0629000	0.306869	0.628955	3.12196	1.63079
PF3D7_0629100	66.2625	148.013	155.209	60.5708
PF3D7_0629200	323.498	469.501	590.785	301.48
PF3D7_0629300	9.33393	0.903394	1.74322	147.077
PF3D7_0629400	8.14598	206.112	242.836	70.6838
PF3D7_0629500	191.833	231.232	147.114	111.231
PF3D7_0629600	225.91	139.507	98.4786	50.2355
PF3D7_0629700	60.783	55.0094	89.8104	61.571
PF3D7_0629800	103.721	84.473	99.2287	61.1041
PF3D7_0629900	727.468	202.216	204.08	156.421
PF3D7_0630000	0.478322	0	0.141051	0.121045
PF3D7_0630100	11.2338	14.8982	6.37206	20.5185
PF3D7_0630200	0.988299	1.0128	8.16022	2.501
PF3D7_0630300	2.92729	23.9515	71.5154	46.026
PF3D7_0630400	4.36541	1.295	13.5167	110.239
PF3D7_0630500	115.464	206.934	128.755	24.5389
PF3D7_0630600	70.3156	93.6423	147.532	186.748
PF3D7_0630700	20.3587	24.7013	28.7929	28.6376
PF3D7_0630800	0.914344	0.35138	11.1222	9.45786
PF3D7_0630900	158.373	192.578	80.785	25.0864
PF3D7_0631000	9.0859	12.2008	32.5675	138.076
PF3D7_0631100	1.82281	8.25856	5.00746	1.31102
PF3D7_0631200	0.0869396	0	0.0769121	0
PF3D7_0631300	0	0	0	0
PF3D7_0631400	1.93116	42.5493	7.85873	0.586441
PF3D7_0631500	31.0323	8.34794	0.857908	1.17796
PF3D7_0631600	0.289051	0	0	0
PF3D7_0631700	0	0	0	0
PF3D7_0631800	0	0.669296	0	0
PF3D7_0631900	0.147378	22.5037	6.51897	1.34264
PF3D7_0632000	0	2.10386	0	0
PF3D7_0632100	0.13828	0	0	0.10498
PF3D7_0632200	0.118526	0.24293	0.104855	0
PF3D7_0632300	0	0	0.550491	0.0944822
PF3D7_0632400	0.592631	11.2962	2.62139	0.989814
PF3D7_0632500	1.03086	2.04319	1.86401	2.03824
PF3D7_0632600	0.384025	0	0.113244	0
PF3D7_0632700	1.1884	9.49938	8.72609	13.8039
PF3D7_0632800	7.62389	4.03975	6.21349	35.001
PF3D7_0700100	0.176312	0.54205	0.225299	2.06729
PF3D7_0700200	3.31873	59.2343	5.74957	8.81834
PF3D7_0700300	0.565336	0	0	0.107298
PF3D7_0700400	0.148847	0.305074	0.131679	0.113002
PF3D7_0700500	2.25266	13.7228	0.99642	0
PF3D7_0700600	0.154493	0.791615	0	0
PF3D7_0700700	0	1.27538	0.688114	0.118103
PF3D7_0700800	1.35181	91.6295	17.255	0.586441
PF3D7_0700900	0	0.130808	0.112921	0
PF3D7_0701000	0	0	0	0.263671
PF3D7_0701100	0.950364	14.4698	0.480429	2.06143
PF3D7_0701200	0	0.298141	0	0.110434
PF3D7_0701300	0	0	0	0
PF3D7_0701400	15.0793	5.94352	0.513079	0.770535
PF3D7_0701500	0	0	0	0
PF3D7_0701600	3.60701	73.1506	7.05375	1.44125
PF3D7_0701700	0	0	0	0
PF3D7_0701800	0.674742	0.138294	0.119384	0.204901
PF3D7_0701900	107.713	10.9907	0.944677	51.2848
PF3D7_0702000	1206.4	95.3735	9.1838	151.125
PF3D7_0702100	65.2708	6.96904	3.18498	92.3226
PF3D7_0702200	437.381	83.4009	31.3352	308.283
PF3D7_0702300	305.864	27.934	4.06346	13.4911
PF3D7_0702400	1975.3	1195.98	474.026	165.131
PF3D7_0702500	1421.52	1010.28	532.893	95.613
PF3D7_0702600	2.54562	1.56524	0	1.15955
PF3D7_0702700	0	0	0	0
PF3D7_0702800	0	0	1.41555	0
PF3D7_0702900	150.587	202.36	380.94	122.197
PF3D7_0703000	6.31711	7.81827	13.2834	7.28599
PF3D7_0703100	46.288	38.5573	35.9127	16.7249
PF3D7_0703200	8.86754	51.9322	118.495	111.466
PF3D7_0703300	84.1197	218.324	229.454	124.948
PF3D7_0703400	27.8313	19.2938	25.2971	7.74731
PF3D7_0703500	239.442	443.566	229.954	137.208
PF3D7_0703600	33.3892	47.3103	357.924	1281.01
PF3D7_0703700	524.552	629.201	375.109	81.3605
PF3D7_0703800	3.80761	1.47409	6.43747	2.85856
PF3D7_0703900	37.6492	55.4461	18.1037	6.50776
PF3D7_0704000	14.3221	22.7672	18.1505	6.53427
PF3D7_0704100	8.23064	4.17866	39.3682	227.127
PF3D7_0704200	38.7241	65.948	29.6435	4.89978
PF3D7_0704300	14.0719	13.0828	141.066	239.968
PF3D7_0704400	16.9285	62.1719	100.559	197.959
PF3D7_0704500	6.0333	3.69256	32.4941	212.818
PF3D7_0704600	183.538	204.277	156.618	188.132
PF3D7_0704700	21.1625	17.1576	26.9568	24.7349
PF3D7_0704800	6.73079	12.3804	17.2221	47.2469
PF3D7_0704900	16.4557	50.7143	71.1949	46.0506
PF3D7_0705000	149.171	112.175	147.506	60.2943
PF3D7_0705100	4.07299	2.2725	19.5374	78.1626
PF3D7_0705200	0.263031	12.1598	9.61797	2.08564
PF3D7_0705300	16.6519	38.632	116.267	165.25
PF3D7_0705400	38.0988	123.442	463.57	490.632
PF3D7_0705500	91.9294	51.5081	71.3296	250.082
PF3D7_0705600	19.06	22.9771	23.3334	5.55385
PF3D7_0705700	7429.13	7530.68	6990.96	2155.23
PF3D7_0705800	4.84979	21.0635	39.0224	10.695
PF3D7_0705900	164.993	387.105	1377.51	614.689
PF3D7_0706000	256.651	297.058	319.693	248.659
PF3D7_0706100	6.91077	14.3443	23.3408	30.3899
PF3D7_0706200	9.19033	110.664	233.747	76.7486
PF3D7_0706300	12.8008	0.771659	4.32991	559.938
PF3D7_0706400	1824.87	2228.54	1455.43	479.482
PF3D7_0706500	275.563	247.079	128.078	89.6269
PF3D7_0706600	1.18946	13.4084	9.35348	0.903016
PF3D7_0706700	0.666404	4.99062	1.17908	0.27242
PF3D7_0706800	0	0	0	0
PF3D7_0706900	3.73357	0	0	0
PF3D7_0707000	0	0	0	0
PF3D7_0707100	0	0	0	0
PF3D7_0707200	4.8589	14.3346	31.0756	54.9966
PF3D7_0707300	85.1878	13.2628	126.401	6056.59
PF3D7_0707400	103.303	266.562	169.286	46.154
PF3D7_0707420	30.8985	42.3514	33.485	7.91696
PF3D7_0707500	34.1755	25.2783	21.129	41.0626
PF3D7_0707600	136.786	64.0918	105.479	52.4781
PF3D7_0707700	205.525	225.177	158.088	326.7
PF3D7_0707800	13.1306	47.8526	113.416	61.7933
PF3D7_0707900	437	499.223	492.241	157.378
PF3D7_0708000	14.3843	66.8364	62.3493	13.5428
PF3D7_0708100	436.508	455.857	481.286	100.097
PF3D7_0708200	1.92347	3.65386	3.40325	0.890409
PF3D7_0708300	179.017	161.297	235.744	23.9574
PF3D7_0708400	4308.94	12287.9	6163.67	1393.97
PF3D7_0708500	144.812	127.884	113.914	36.4724
PF3D7_0708600	4.25007	8.34794	39.792	29.0393
PF3D7_0708700	46.5637	82.003	365.026	366.872
PF3D7_0708800	1080.75	1936.57	1092.92	305.422
PF3D7_0708900	88.7604	19.9248	122.521	61.9304
PF3D7_0709000	1511.39	488.089	412.114	70.028
PF3D7_0709050	35.2582	2.62781	20.4163	11.8426
PF3D7_0709100	13.4158	70.4328	238.129	209.719
PF3D7_0709200	39.7154	17.3227	60.5419	41.7383
PF3D7_0709300	26.5207	38.6819	28.9207	12.5589
PF3D7_0709400	2.41139	23.0643	50.2398	55.6635
PF3D7_0709500	18.1188	115.459	258.213	161.815
PF3D7_0709600	103.12	91.5496	57.1407	14.2875
PF3D7_0709700	118.017	50.7663	160.475	297.366
PF3D7_0709800	31.7066	36.0246	112.808	143.38
PF3D7_0709900	1.64788	1.86754	10.6163	15.8956
PF3D7_0710000	6.29269	6.26607	32.8799	52.1341
PF3D7_0710100	105.189	76.3564	155.267	98.5655
PF3D7_0710200	27.2726	99.1931	231.508	202.154
PF3D7_0710300	59.7372	227.318	244.224	47.519
PF3D7_0710400	59.8596	52.8133	43.7505	26.3001
PF3D7_0710500	21.3514	159.442	234.716	42.3841
PF3D7_0710600	4043.24	3973.51	2059.99	827.364
PF3D7_0710700	386.369	211.157	117.14	39.7387
PF3D7_0710800	171.13	102.545	216.049	98.5222
PF3D7_0710900	126.568	116.276	197.681	75.2551
PF3D7_0711000	32.564	131.209	112.526	35.4239
PF3D7_0711100	147.962	33.7601	53.4578	43.1601
PF3D7_0711200	5.37097	4.17397	4.23675	6.93184
PF3D7_0711300	142.249	169.498	192.562	60.941
PF3D7_0711400	25.0749	81.5613	125.539	43.5318
PF3D7_0711500	201.19	405.76	328.243	130.18
PF3D7_0711600	0	0	0	0
PF3D7_0711700	45.0253	17.0519	3.41622	2.54795
PF3D7_0711800	0	0	0	0
PF3D7_0711900	0	0	0.66428	0.19002
PF3D7_0712000	7.55901	13.6571	11.8593	18.1725
PF3D7_0712100	0	0	0	0
PF3D7_0712200	0	0	0	0
PF3D7_0712300	1.87666	1.61953	2.16701	7.33362
PF3D7_0712400	0.715978	0.444685	0.307102	1.54832
PF3D7_0712500	0	0	0	0.358983
PF3D7_0712600	11.1401	2.5899	0.912186	0.890248
PF3D7_0712700	1.00305	0	0	0
PF3D7_0712800	1.40009	0.758396	0.566219	1.94363
PF3D7_0712900	0.919347	0.879332	2.51223	4.87017
PF3D7_0713000	0	0	0.114223	0
PF3D7_0713100	0.965579	23.7485	3.92937	0.14661
PF3D7_0713200	4.77897	0.204061	0.176157	0.151172
PF3D7_0713300	4.28263	1.57547	0.874309	0
PF3D7_0713400	127.15	88.2364	145.477	198.191
PF3D7_0713500	31.8546	24.4232	27.4335	31.8766
PF3D7_0713600	11.8108	23.7071	53.5811	26.7144
PF3D7_0713700	202.893	256.898	598.871	368.643
PF3D7_0713800	61.7201	16.0031	105.585	435.402
PF3D7_0713900	78.336	124.263	69.4895	58.1375
PF3D7_0714000	2055.15	1447.39	4539.53	10819.9
PF3D7_0714100	1.83672	0.873906	0.638344	0.697204
PF3D7_0714200	44.8029	49.6555	47.9582	109.483
PF3D7_0714300	75.9141	59.5628	65.899	43.2246
PF3D7_0714400	34.6917	43.0552	125.075	12.5731
PF3D7_0714500	121.766	151.492	161.092	76.6148
PF3D7_0714600	116.985	90.552	153.243	75.5858
PF3D7_0714700	0	0	0	0
PF3D7_0714800	0	0	0	0
PF3D7_0714900	1.63913	3.35954	1.45007	0
PF3D7_0715000	341.362	280.599	263.336	63.1832
PF3D7_0715100	0.411035	0	0.727254	14.0423
PF3D7_0715200	4.75028	8.82075	54.1641	74.6697
PF3D7_0715300	4.75706	3.36819	72.6903	83.8521
PF3D7_0715400	6.92408	100.801	342.305	82.0965
PF3D7_0715500	7.46714	111.596	371.031	75.5858
PF3D7_0715600	10.8595	76.7458	165.314	69.4238
PF3D7_0715700	1.12007	23.7221	159.863	40.5329
PF3D7_0715800	17.2002	82.8557	194.441	122.371
PF3D7_0715900	21.5569	88.9423	380.556	184.785
PF3D7_0716000	190.392	161.146	150.058	42.7436
PF3D7_0716100	230.421	172.498	66.2318	14.2094
PF3D7_0716200	889.388	172.962	112.483	40.996
PF3D7_0716300	92.2614	852.256	1483.03	1091.82
PF3D7_0716400	66.3082	78.9715	666.78	315.841
PF3D7_0716500	9.62209	122.847	271.95	79.8977
PF3D7_0716600	1.63813	19.4734	23.332	10.0113
PF3D7_0716700	1.64782	22.8199	25.7669	12.0028
PF3D7_0716800	1013.12	1142.24	771.198	133.877
PF3D7_0716900	183.65	318.411	244.929	52.442
PF3D7_0717000	16.9322	8.90633	424.986	285.077
PF3D7_0717100	18.5493	116.67	153.332	81.9605
PF3D7_0717200	108.792	83.8562	180.011	506.818
PF3D7_0717300	64.8673	107.132	71.8076	111.475
PF3D7_0717400	152.58	232.743	74.7906	52.6035
PF3D7_0717500	127.548	117.518	242.682	898.756
PF3D7_0717600	7.3963	9.80131	51.9697	107.398
PF3D7_0717700	656.03	593.647	637.542	338.183
PF3D7_0717800	4.56515	11.6659	9.13865	2.22166
PF3D7_0717900	24.6914	103.969	87.2859	14.1345
PF3D7_0718000	0.444427	1.65688	1.01681	0.279229
PF3D7_0718100	1.86125	14.05	55.3366	19.5427
PF3D7_0718300	0.14089	0.126335	0.0778997	0.708617
PF3D7_0718400	142.335	449.954	892.71	394.819
PF3D7_0718500	368.405	646.36	1341.24	363.928
PF3D7_0718600	6.79075	13.5888	37.1115	24.3739
PF3D7_0718700	3.71727	52.9311	70.5302	13.145
PF3D7_0718800	1.30811	0	4.19498	2.23447
PF3D7_0718900	0.762602	0	0.674644	0
PF3D7_0719000	268.235	373.57	438.563	62.0638
PF3D7_0719100	9.45838	81.6243	464.394	163.832
PF3D7_0719200	0.720303	1.32869	7.13691	3.17169
PF3D7_0719300	98.8439	119.74	86.7527	27.0002
PF3D7_0719400	9.95907	14.8981	51.0774	77.8071
PF3D7_0719500	25.344	39.8826	190.451	235.933
PF3D7_0719600	2372.75	3234.01	1575.62	595.629
PF3D7_0719700	4753.32	4760.05	2765.57	1160.9
PF3D7_0719800	38.8818	38.5311	71.85	81.5877
PF3D7_0719900	54.2718	57.7902	63.5773	61.2185
PF3D7_0720000	93.2631	115.721	157.733	59.6973
PF3D7_0720100	138.084	94.3383	115.655	43.0485
PF3D7_0720200	256.331	203.977	255.031	61.336
PF3D7_0720300	4.26694	0.437273	1.8874	10.69
PF3D7_0720400	48.6351	185.297	162.363	42.9534
PF3D7_0720500	14.9343	125.497	399.583	147.644
PF3D7_0720600	198.872	124.374	418.596	257.614
PF3D7_0720700	148.778	34.2393	48.3965	233.747
PF3D7_0720800	20.0375	224.723	413.084	107.852
PF3D7_0720900	10.2743	48.1576	131.87	53.5778
PF3D7_0721000	52.2225	59.4622	75.6967	73.7486
PF3D7_0721100	156.536	2160	5458.35	1867.28
PF3D7_0721200	41.9821	15.4652	23.9559	23.9487
PF3D7_0721300	180.854	198.551	89.8401	23.9229
PF3D7_0721400	91.2728	312.854	692.605	322.259
PF3D7_0721500	2.98686	3.94387	25.3565	13.9543
PF3D7_0721600	6299.83	6791.95	4456.15	1438.64
PF3D7_0721700	22.3057	5.59205	3.7264	3.63393
PF3D7_0721800	382.29	602.885	1264.26	569.648
PF3D7_0721900	322.127	284.781	478.635	450.357
PF3D7_0722000	280.109	303.852	317.405	306.676
PF3D7_0722100	103.246	55.2328	85.3534	45.7163
PF3D7_0722200	51.7324	7.0401	54.0626	2459.59
PF3D7_0722300	74.757	63.0092	61.691	19.6789
PF3D7_0722400	747.321	922.702	879.321	283.245
PF3D7_0722500	266.516	166.516	206.728	161.448
PF3D7_0722600	284.866	191.421	129.686	116.537
PF3D7_0722700	132.728	155.533	421.126	581.207
PF3D7_0722800	3.39884	0.791615	0.273347	2.11119
PF3D7_0722900	3.72164	0.146689	4.43207	15.8658
PF3D7_0723000	37.6344	66.2687	68.5692	19.9546
PF3D7_0723100	0.290928	1.4907	1.71582	6.03705
PF3D7_0723200	0.249598	0.38368	1.32486	3.22134
PF3D7_0723300	11.0863	9.7977	43.9993	265.352
PF3D7_0723400	351.496	343.788	159.266	62.9598
PF3D7_0723500	61.1845	19.6195	21.3018	5.39423
PF3D7_0723600	361.708	236.915	202.669	33.5601
PF3D7_0723700	21.4256	30.4906	30.3116	11.1952
PF3D7_0723800	6.23682	20.2012	53.022	162.989
PF3D7_0723900	90.4483	103.09	87.1459	60.2956
PF3D7_0724000	4.16341	6.66068	20.319	18.9647
PF3D7_0724100	161.406	270.223	276.066	147.437
PF3D7_0724200	44.0701	51.3847	52.415	18.1194
PF3D7_0724300	8.55935	15.6244	40.4636	17.1591
PF3D7_0724400	248.733	234.318	257.971	81.5154
PF3D7_0724500	28.7914	8.43005	7.01741	4.12624
PF3D7_0724600	9.61002	25.0479	56.2116	66.9278
PF3D7_0724700	85.9984	56.5962	40.7143	16.461
PF3D7_0724800	9.78091	21.0168	123.372	115.694
PF3D7_0724900	5.24038	0.774098	1.27384	13.2972
PF3D7_0725000	14.6573	77.3176	151.308	178.445
PF3D7_0725100	37.1889	48.4467	53.4587	72.3409
PF3D7_0725200	391.198	349.437	971.465	268.913
PF3D7_0725300	122.898	156.766	34.1443	36.8409
PF3D7_0725400	189.801	20.4525	70.9833	5106.06
PF3D7_0725500	0	0.876634	1.32433	2.35416
PF3D7_0725600	924.953	188.957	120.103	108.006
PF3D7_0725700	1.47297	1.50949	2.28039	4.75259
PF3D7_0725800	26.2055	8.66296	2.24351	7.05943
PF3D7_0725900	23.0803	7.65228	3.00268	3.6075
PF3D7_0726000	1200.7	292.391	201.996	190.128
PF3D7_0726100	736.851	120.495	14.1484	24.4103
PF3D7_0726200	201.242	360.471	46.944	10.8554
PF3D7_0726300	8.31428	5.93325	11.5839	15.103
PF3D7_0726400	22.2701	31.0857	38.1766	44.6889
PF3D7_0726500	139.348	148.008	154.185	103.056
PF3D7_0726600	4.29171	24.856	77.1998	28.9288
PF3D7_0726700	36.6807	105.521	379.897	294.983
PF3D7_0726800	15.3491	72.6967	66.0589	17.3217
PF3D7_0726900	27.4848	108.957	116.924	23.6133
PF3D7_0727000	10.8251	40.8209	61.4126	51.7954
PF3D7_0727100	1.97351	8.04673	15.453	11.5079
PF3D7_0727200	173.389	164.262	80.4154	12.4021
PF3D7_0727300	116.348	75.9167	59.8174	21.8418
PF3D7_0727400	465.636	759.63	1896.02	635.935
PF3D7_0727500	5.12575	37.4184	104.407	62.4544
PF3D7_0727600	2.91436	22.7785	11.3519	4.0288
PF3D7_0727700	8.05234	20.63	37.1918	18.9438
PF3D7_0727800	28.8802	90.009	72.2276	34.4567
PF3D7_0727900	25.4054	5.89432	5.66514	6.7709
PF3D7_0728000	507.494	589.365	569.548	210.987
PF3D7_0728100	2.71459	8.11455	28.711	18.8414
PF3D7_0728200	2.43054	4.48343	24.5123	18.8828
PF3D7_0728300	2.74735	23.1734	89.1795	28.0773
PF3D7_0728400.1	0	0	1.24836	0.803471
PF3D7_0728400.2	0	0	0	0
PF3D7_0728500	2.80018	1.27538	28.6255	11.5741
PF3D7_0728600	18.207	17.1938	124.019	94.65
PF3D7_0728700	4.22551	6.04965	15.0076	2.83054
PF3D7_0728800	11.9922	135.381	276.344	71.0134
PF3D7_0728900	211.019	190.64	160.391	75.2715
PF3D7_0729000	114.161	63.5728	125.766	59.8509
PF3D7_0729100	3.85364	16.8997	28.9011	19.6886
PF3D7_0729200	1.30133	27.4339	91.6054	25.1221
PF3D7_0729300	208.089	257.354	113.11	25.1754
PF3D7_0729400	328.769	327.452	130.217	32.9532
PF3D7_0729500	125.931	167.546	130.781	80.1398
PF3D7_0729600	18.5768	79.789	265.605	177.534
PF3D7_0729700	1.39486	1.08638	2.07308	44.5184
PF3D7_0729800	0	0	0	10.4123
PF3D7_0729900	0.725194	0.26283	0.250361	1.15482
PF3D7_0730000	7.65861	58.0788	34.8927	12.21
PF3D7_0730100	6.49616	59.0168	40.73	5.7146
PF3D7_0730200	53.3566	31.0011	40.5582	23.0057
PF3D7_0730300	3210	710.938	322.826	363.144
PF3D7_0730400	103.131	21.0799	100.459	1564.84
PF3D7_0730500	11.5803	28.2367	65.9256	133.247
PF3D7_0730600	0	0	0	0
PF3D7_0730700	7.46714	0	0	1.41723
PF3D7_0730800.1	0	0	0	0
PF3D7_0730800.2	0	0	0	0
PF3D7_0730900	207.969	280.593	28.7455	10.2637
PF3D7_0731000	22.7824	1.71786	1.48296	81.5632
PF3D7_0731100	1128.27	200.608	72.6426	132.657
PF3D7_0731200	185.426	9.03463	18.5391	43.1205
PF3D7_0731300	699.235	278.803	100.584	29.7352
PF3D7_0731400	24.2019	50.7196	45.6362	7.31134
PF3D7_0731500	59.916	12.7996	5.16868	1190.16
PF3D7_0731600	117.58	550.908	848.499	380.307
PF3D7_0731700	15.0101	19.1113	31.3864	14.5033
PF3D7_0731800	80.8572	7.74284	6.62544	31.9507
PF3D7_0731900	0.140448	0.57572	0	0.106626
PF3D7_0732000	0	1.54592	1.06762	0.114524
PF3D7_0732100	0.628078	0.21455	0	0
PF3D7_0732200	0	4.00337	0.971984	0.27804
PF3D7_0732300	0	0.677193	0.116918	0.100335
PF3D7_0732400	0.233958	3.71625	0.517433	0.177617
PF3D7_0732500	0	0.369279	0.743827	0.273568
PF3D7_0732600	0	0	0	0
PF3D7_0732700	0	0.765228	0.440393	0.283447
PF3D7_0732800	0.20227	0	0.0894703	0.307121
PF3D7_0732900	5.00738	183.385	33.9232	113.645
PF3D7_0733000	1.96746	2.33459	3.29786	29.454
PF3D7_0800100	7.43546	17.2961	15.8467	77.1841
PF3D7_0800200	0.642504	0.49784	1.46952	4.62794
PF3D7_0800300	0.58615	7.14658	3.77606	16.8185
PF3D7_0800400	0	5.40977	0.718466	2.67176
PF3D7_0800500	0	0.244222	0	0
PF3D7_0800600	2.14808	1.88686	2.44328	4.6594
PF3D7_0800700	2.16338	1.38266	0.473319	1.62474
PF3D7_0800800	10.454	11.5877	0.37748	22.8377
PF3D7_0800900	15.8501	0	0	0
PF3D7_0801000	747.914	843.118	167.671	65.6574
PF3D7_0801100	0.89243	1.22684	1.82932	0.247872
PF3D7_0801200	0.829683	0	2.93595	0.629882
PF3D7_0801300	9.85355	2.20891	2.31547	2.80525
PF3D7_0801400	3.40275	0	2.50857	24.5415
PF3D7_0801500	122.027	158.861	114.15	32.2202
PF3D7_0801600	11.7341	8.01667	99.0884	26.1851
PF3D7_0801700	42.0419	122.436	131.207	49.1816
PF3D7_0801800	306.979	502.102	282.656	157.8
PF3D7_0801900	39.9219	33.8519	32.8184	9.69421
PF3D7_0802000	286.54	1379.58	707.653	186.929
PF3D7_0802100	5.99573	2.45775	27.9815	117.675
PF3D7_0802200	189.145	2203.44	4464.27	699.357
PF3D7_0802300	96.0746	177.639	64.1513	16.5521
PF3D7_0802400	170.627	126.311	91.5216	26.64
PF3D7_0802500	27.1341	25.0585	40.389	123.455
PF3D7_0802600	9.80554	7.16898	17.5056	281.179
PF3D7_0802700	1.30811	2.12253	18.998	36.9929
PF3D7_0802800	10.6638	4.32575	59.3548	500.703
PF3D7_0802900	34.261	106.682	88.3052	37.7651
PF3D7_0803000	119.871	116.206	120.192	94.917
PF3D7_0803100	282.121	236.864	151.448	68.5459
PF3D7_0803200	15.7332	5.1645	81.3367	450.809
PF3D7_0803300	13.0981	58.2075	97.8972	134.01
PF3D7_0803400	10.0084	39.6191	187.373	205.7
PF3D7_0803500	19.3189	22.7379	16.4967	67.0541
PF3D7_0803600	39.6785	38.7684	68.371	177.934
PF3D7_0803700	7.7144	37.6026	99.9196	36.4914
PF3D7_0803800	552.793	670.927	1316.61	1034.99
PF3D7_0803900	14.4748	4.23819	2.74399	1.56986
PF3D7_0804000	361.492	262.674	232.185	143.382
PF3D7_0804100	34.7881	30.7892	9.79226	2.40096
PF3D7_0804200	2.52016	5.16529	1.48633	1.27551
PF3D7_0804300	55.463	46.7382	18.6833	15.9188
PF3D7_0804400	7.92061	27.8208	70.8194	61.5091
PF3D7_0804500	35.3078	87.8104	87.316	106.448
PF3D7_0804600	112.932	127.108	111.79	36.0288
PF3D7_0804700	20.1714	8.705	9.99311	4.35592
PF3D7_0804800	582.848	292.752	347.264	103.133
PF3D7_0804900	152.348	108.252	103.841	253.512
PF3D7_0805000	8.92415	15.1179	253.441	112.964
PF3D7_0805100	5.49927	2.40342	6.86822	31.3122
PF3D7_0805200	131.549	13.6764	26.9858	740.701
PF3D7_0805300	5.14893	3.59101	7.02239	79.9713
PF3D7_0805400	159.585	187.312	288.672	74.0473
PF3D7_0805500	61.3201	21.3276	47.5624	76.5541
PF3D7_0805600	410.91	459.88	371.213	540.475
PF3D7_0805700	10.0791	6.58159	61.2744	140.627
PF3D7_0805800	0.615142	0	0.0906988	2.41286
PF3D7_0805900	17.3835	19.6511	24.891	5.85034
PF3D7_0806000	57.4348	67.8296	75.1209	28.3213
PF3D7_0806100	82.6467	64.5916	109.877	56.6055
PF3D7_0806200	5.05626	1.84736	52.4322	132.216
PF3D7_0806300	4.78248	0.484719	24.7808	89.1535
PF3D7_0806400	3.27212	3.0953	54.5543	59.0461
PF3D7_0806500	99.2158	146.027	114.391	222.145
PF3D7_0806600	48.0777	10.1652	25.7798	9.80053
PF3D7_0806700	74.6308	42.9515	51.8664	23.5703
PF3D7_0806800	381.93	336.817	202.088	444.662
PF3D7_0806900	13.323	19.4529	40.9913	22.1088
PF3D7_0807000	154.901	203.008	401.686	92.5841
PF3D7_0807100	57.9523	38.8287	30.521	17.1869
PF3D7_0807200	168.308	109.418	89.9675	28.1944
PF3D7_0807300	337.352	179.336	202.886	159.965
PF3D7_0807400	16.101	57.153	166.179	198.59
PF3D7_0807500	423.996	710.87	1183.59	739.177
PF3D7_0807600	231.364	305.197	199.067	149.634
PF3D7_0807700	28.2397	13.1257	8.09999	57.1319
PF3D7_0807800	222.713	210.136	242.746	319.883
PF3D7_0807900	531.525	414.819	367.422	288.661
PF3D7_0808000	3.25421	14.3501	10.5849	4.14252
PF3D7_0808100	13.8026	22.6717	34.7117	27.9926
PF3D7_0808200	52.9985	12.3183	12.7054	710.256
PF3D7_0808300	407.162	197.871	507.134	964.051
PF3D7_0808400	82.54	51.5089	110.382	232.487
PF3D7_0808500	0.908166	0	0	0
[truncated: 3,681 more rows]

## Sheet: Sheet2
Top 5% expressed genes (10hpi)	%GU (10hpi)	Top 5% expressed genes (20hpi)	%GU (20hpi)	Top 5% expressed genes (30hpi)	%GU (30hpi)	Top 5% expressed genes (10hpi)	%GU (40hpi)
PF3D7_0202000	0.227481	PF3D7_1462800	0.171598	PF3D7_1462800	0.171598	PF3D7_0206800	0.296703
PF3D7_1102800	0.126316	PF3D7_0532100	0.131868	PF3D7_1012400	0.288793	PF3D7_1228600	0.248656
PF3D7_1001500	0.222222	PF3D7_1012400	0.288793	PF3D7_1343000	0.28839	PF3D7_1246200	0.209549
PF3D7_1462800	0.171598	PF3D7_1121600	0.159509	PF3D7_0513300	0.256098	PF3D7_1449200	0.0232558
PF3D7_0202500	0.149533	PF3D7_1015900	0.183445	PF3D7_1121600	0.159509	PF3D7_1105100	0.101695
PF3D7_1301700	0.231707	PF3D7_0708400	0.190349	PF3D7_1105100	0.101695	PF3D7_0905400	0.252784
PF3D7_0936000	0.273684	PF3D7_1444800	0.156757	PF3D7_1229400	0.273504	PF3D7_0714000	0.104839
PF3D7_1015900	0.183445	PF3D7_0818900	0.202065	PF3D7_1324900	0.201893	PF3D7_1462800	0.171598
PF3D7_1102700	0.163043	PF3D7_1347200	0.281324	PF3D7_1015900	0.183445	PF3D7_0930300	0.24172
PF3D7_1401400	0.166667	PF3D7_1324900	0.201893	PF3D7_1029600	0.282609	PF3D7_1027300	0.208122
PF3D7_0501300	0.171598	PF3D7_0814200	0.253012	PF3D7_1444800	0.156757	PF3D7_1343000	0.28839
PF3D7_1012400	0.288793	PF3D7_0513300	0.256098	PF3D7_1347200	0.281324	PF3D7_1444800	0.156757
PF3D7_0814200	0.253012	PF3D7_0322000	0.267442	PF3D7_1204300	0.259259	PF3D7_1102800	0.126316
PF3D7_1121600	0.159509	PF3D7_1026800	0.193182	PF3D7_1471100	0.236111	PF3D7_0515700	0.256018
PF3D7_1103100	0.159664	PF3D7_1204300	0.259259	PF3D7_1016300	0.246061	PF3D7_0610400	0.0875912
PF3D7_0705700	0.236364	PF3D7_0202000	0.227481	PF3D7_0532100	0.131868	PF3D7_0503400	0.211382
PF3D7_0532100	0.131868	PF3D7_0705700	0.236364	PF3D7_0705700	0.236364	PF3D7_1335100	0.301136
PF3D7_0519400	0.164179	PF3D7_0626800	0.193359	PF3D7_0322000	0.267442	PF3D7_0617800	0.120301
PF3D7_0831800	0.401961	PF3D7_1424400	0.123239	PF3D7_0818900	0.202065	PF3D7_1410400	0.273308
PF3D7_1324900	0.201893	PF3D7_0306900	0.136986	PF3D7_0708400	0.190349	PF3D7_0707300	0.307425
PF3D7_0831700	0.235294	PF3D7_1103100	0.159664	PF3D7_0814200	0.253012	PF3D7_0917900	0.217458
PF3D7_1026800	0.193182	PF3D7_1471100	0.236111	PF3D7_1439900	0.24498	PF3D7_0818200	0.193916
PF3D7_1468700	0.197995	PF3D7_0519400	0.164179	PF3D7_0818200	0.193916	PF3D7_0320900	0.125786
PF3D7_1004000	0.192118	PF3D7_0721600	0.188776	PF3D7_0626800	0.193359	PF3D7_0207600	0.310621
PF3D7_0721600	0.188776	PF3D7_1468700	0.197995	PF3D7_0917900	0.217458	PF3D7_0725400	0.254545
PF3D7_0306900	0.136986	PF3D7_1004000	0.192118	PF3D7_0721100	0.346939	PF3D7_1121600	0.159509
PF3D7_1142600	0.184397	PF3D7_0614500	0.142077	PF3D7_0219200	0.152542	PF3D7_0918000	0.29471
PF3D7_0611700	0.134615	PF3D7_1309100	0.153374	PF3D7_1108600	0.27907	PF3D7_1406800	0.301754
PF3D7_1370300	0.308	PF3D7_1302800	0.138462	PF3D7_0610400	0.0875912	PF3D7_1010300	0.235294
PF3D7_0814000	0.166667	PF3D7_0814000	0.166667	PF3D7_0307100	0.21831	PF3D7_0202500	0.149533
PF3D7_0935900	0.183473	PF3D7_0813300	0.275316	PF3D7_0306900	0.136986	PF3D7_1108600	0.27907
PF3D7_1426000	0.234568	PF3D7_0312800	0.15748	PF3D7_0519400	0.164179	PF3D7_0207000	0.263736
PF3D7_0936800	0.223958	PF3D7_1426000	0.234568	PF3D7_0714000	0.104839	PF3D7_1003600	0.191489
PF3D7_1402500	0.266667	PF3D7_1447000	0.208791	PF3D7_0316800	0.167939	PF3D7_0302500	0.285614
PF3D7_0415900	0.203883	PF3D7_1343000	0.28839	PF3D7_0802200	0.21267	PF3D7_1310700	0.236111
PF3D7_1317800	0.19863	PF3D7_1402500	0.266667	PF3D7_0721600	0.188776	PF3D7_0932200	0.27907
PF3D7_1130200	0.18612	PF3D7_0818200	0.193916	PF3D7_0614500	0.142077	PF3D7_1035500	0.276882
PF3D7_0818900	0.202065	PF3D7_1142600	0.184397	PF3D7_1117700	0.2	PF3D7_0617900	0.0729927
PF3D7_1323400	0.172775	PF3D7_1130200	0.18612	PF3D7_0827900	0.231405	PF3D7_1243600	0.232759
PF3D7_1120100	0.183267	PF3D7_0309600	0.185841	PF3D7_1026800	0.193182	PF3D7_1035400	0.233803
PF3D7_1347200	0.281324	PF3D7_1451100	0.211285	PF3D7_0520900	0.260417	PF3D7_0501500	0.32419
PF3D7_0322900	0.178707	PF3D7_1323400	0.172775	PF3D7_0922200	0.260546	PF3D7_0501600	0.313283
PF3D7_1309100	0.153374	PF3D7_1242700	0.137681	PF3D7_0617800	0.120301	PF3D7_0628300	0.188776
PF3D7_1460700	0.14966	PF3D7_1408600	0.196347	PF3D7_1457200	0.152381	PF3D7_0934800	0.282799
PF3D7_1302800	0.138462	PF3D7_1365900	0.139535	PF3D7_1103100	0.159664	PF3D7_0817900	0.11
PF3D7_1424400	0.123239	PF3D7_1460700	0.14966	PF3D7_1004000	0.192118	PF3D7_1117700	0.2
PF3D7_0322000	0.267442	PF3D7_0317600	0.179012	PF3D7_1309100	0.153374	PF3D7_1223100	0.269231
PF3D7_0312800	0.15748	PF3D7_0304400	0.2	PF3D7_1001200	0.296703	PF3D7_1105000	0.153846
PF3D7_1126200	0.184713	PF3D7_1126200	0.184713	PF3D7_1203700	0.307471	PF3D7_1365900	0.139535
PF3D7_1365900	0.139535	PF3D7_0219200	0.152542	PF3D7_1242700	0.137681	PF3D7_1012400	0.288793
PF3D7_0520000	0.142105	PF3D7_1421200	0.113208	PF3D7_0309600	0.185841	PF3D7_1434200	0.226667
PF3D7_1105100	0.101695	PF3D7_1342000	0.179153	PF3D7_1120100	0.183267	PF3D7_1222700	0.214634
PF3D7_1341200	0.210811	PF3D7_1357100	0.182432	PF3D7_1126200	0.184713	PF3D7_0525800	0.152824
PF3D7_1229400	0.273504	PF3D7_1453700	0.347826	PF3D7_1453700	0.347826	PF3D7_1246400	0.278049
PF3D7_0513300	0.256098	PF3D7_0307100	0.21831	PF3D7_0611700	0.134615	PF3D7_0929400	0.264685
PF3D7_1424100	0.220339	PF3D7_0520000	0.142105	PF3D7_1434200	0.226667	PF3D7_1204300	0.259259
PF3D7_1347500	0.252011	PF3D7_0316800	0.167939	PF3D7_1365900	0.139535	PF3D7_1102700	0.163043
PF3D7_0307100	0.21831	PF3D7_1317800	0.19863	PF3D7_1402500	0.266667	PF3D7_0814200	0.253012
PF3D7_1353200	0.282609	PF3D7_1105400	0.225191	PF3D7_1460700	0.14966	PF3D7_1457200	0.152381
PF3D7_0719700	0.224638	PF3D7_0500800	0.178397	PF3D7_1105400	0.225191	PF3D7_0722200	0.329333
PF3D7_1242700	0.137681	PF3D7_1201000	0.296636	PF3D7_0503400	0.211382	PF3D7_0827900	0.231405
PF3D7_1331800	0.185714	PF3D7_1027800	0.209302	PF3D7_0304400	0.2	PF3D7_1248500	0.237931
PF3D7_0307200	0.158915	PF3D7_0415900	0.203883	PF3D7_1302800	0.138462	PF3D7_1323700	0.263158
PF3D7_1372200	0.369565	PF3D7_0719700	0.224638	PF3D7_0813900	0.165517	PF3D7_0922200	0.260546
PF3D7_1204300	0.259259	PF3D7_1016300	0.246061	PF3D7_1421200	0.113208	PF3D7_1140400	0.232143
PF3D7_0317600	0.179012	PF3D7_1424100	0.220339	PF3D7_0618300	0.255034	PF3D7_0705700	0.236364
PF3D7_1342000	0.179153	PF3D7_1358800	0.164474	PF3D7_1438900	0.265306	PF3D7_1307500	0.202247
PF3D7_1465900	0.162162	PF3D7_0422400	0.239766	PF3D7_1361900	0.265455	PF3D7_1115600	0.260204
PF3D7_1401100	0.310345	PF3D7_0826700	0.256173	PF3D7_0903200	0.251208	PF3D7_0818500	0.302083
PF3D7_1308300	0.228916	PF3D7_0517000	0.138554	PF3D7_0517000	0.138554	PF3D7_1352500	0.244019
PF3D7_0316800	0.167939	PF3D7_0611700	0.134615	PF3D7_1347500	0.252011	PF3D7_0818900	0.202065
PF3D7_1358800	0.164474	PF3D7_1229400	0.273504	PF3D7_1142600	0.184397	PF3D7_1251200	0.291874
PF3D7_1444800	0.156757	PF3D7_0322900	0.178707	PF3D7_0511000	0.296512	PF3D7_0626800	0.193359
PF3D7_1447000	0.208791	PF3D7_1341200	0.210811	PF3D7_1468700	0.197995	PF3D7_1132800	0.281853
PF3D7_0517000	0.138554	PF3D7_0813900	0.165517	PF3D7_0500800	0.178397	PF3D7_0532100	0.131868
PF3D7_1338200	0.175676	PF3D7_0220200	0.276243	PF3D7_0217800	0.185185	PF3D7_1342600	0.211233
PF3D7_0309600	0.185841	PF3D7_1465900	0.162162	PF3D7_0505800	0.227723	PF3D7_1035200	0.353242
PF3D7_0422400	0.239766	PF3D7_1338200	0.175676	PF3D7_1341300	0.164894	PF3D7_0903200	0.251208
PF3D7_0708400	0.190349	PF3D7_0903900	0.159091	PF3D7_0719700	0.224638	PF3D7_1237700	0.274882
PF3D7_1451100	0.211285	PF3D7_1347500	0.252011	PF3D7_1358800	0.164474	PF3D7_0518200	0.25
PF3D7_0626800	0.193359	PF3D7_1331800	0.185714	PF3D7_1424400	0.123239	PF3D7_0721100	0.346939
PF3D7_0826700	0.256173	PF3D7_1341300	0.164894	PF3D7_1144000	0.192771	PF3D7_1020900	0.21978
PF3D7_1357000	0.182432	PF3D7_1308300	0.228916	PF3D7_0814000	0.166667	PF3D7_0402400	0.368627
PF3D7_0936300	0.183486	PF3D7_0307200	0.158915	PF3D7_1331800	0.185714	PF3D7_1309100	0.153374
PF3D7_1408600	0.196347	PF3D7_1414300	0.222727	PF3D7_1451100	0.211285	PF3D7_1401600	0.275574
PF3D7_0903900	0.159091	PF3D7_0831800	0.401961	PF3D7_1323400	0.172775	PF3D7_1224300	0.295662
PF3D7_0710600	0.139073	PF3D7_1120100	0.183267	PF3D7_0317600	0.179012	PF3D7_1441100	0.552632
PF3D7_0813900	0.165517	PF3D7_0501000	0.222222	PF3D7_1408600	0.196347	PF3D7_1229400	0.273504
PF3D7_0614500	0.142077	PF3D7_0710600	0.139073	PF3D7_0817500	0.204301	PF3D7_0513300	0.256098
PF3D7_1323100	0.193717	PF3D7_1351400	0.176471	PF3D7_0220200	0.276243	PF3D7_0519400	0.164179
PF3D7_1357100	0.182432	PF3D7_1224300	0.295662	PF3D7_0627500	0.194737	PF3D7_1324900	0.201893
PF3D7_1109900	0.132743	PF3D7_1117700	0.2	PF3D7_0520000	0.142105	PF3D7_1202900	0.122449
PF3D7_0916700	0.326478	PF3D7_1144000	0.192771	PF3D7_0903900	0.159091	PF3D7_0508000	0.317143
PF3D7_0219200	0.152542	PF3D7_0618300	0.255034	PF3D7_0312800	0.15748	PF3D7_1012200	0.261194
PF3D7_0304400	0.2	PF3D7_0925900	0.279817	PF3D7_0320900	0.125786	PF3D7_1015900	0.183445
PF3D7_1341300	0.164894	PF3D7_0507100	0.182039	PF3D7_1465900	0.162162	PF3D7_1035700	0.293696
PF3D7_1117700	0.2	PF3D7_1109900	0.132743	PF3D7_1357100	0.182432	PF3D7_1133400	0.29053
PF3D7_0516900	0.199234	PF3D7_0621800	0.2	PF3D7_1317800	0.19863	PF3D7_1203700	0.307471
PF3D7_0818200	0.193916	PF3D7_1019400	0.247706	PF3D7_1105000	0.153846	PF3D7_0316800	0.167939
PF3D7_1351400	0.176471	PF3D7_1431700	0.156627	PF3D7_1248500	0.237931	PF3D7_1409400	0.235741
PF3D7_0618300	0.255034	PF3D7_0516900	0.199234	PF3D7_1447000	0.208791	PF3D7_0730400	0.207547
PF3D7_1421200	0.113208	PF3D7_0501200	0.298289	PF3D7_0826700	0.256173	PF3D7_1017100	0.376206
PF3D7_0917900	0.217458	PF3D7_0831700	0.235294	PF3D7_1246200	0.209549	PF3D7_1414400	0.278689
PF3D7_0507100	0.182039	PF3D7_1102800	0.126316	PF3D7_1019400	0.247706	PF3D7_0935800	0.313199
PF3D7_0621800	0.2	PF3D7_1130100	0.136364	PF3D7_0322900	0.178707	PF3D7_1126200	0.184713
PF3D7_0516200	0.138158	PF3D7_0917900	0.217458	PF3D7_1338200	0.175676	PF3D7_1016300	0.246061
PF3D7_1203700	0.307471	PF3D7_1357000	0.182432	PF3D7_1341200	0.210811	PF3D7_0109000	0.297778
PF3D7_1027800	0.209302	PF3D7_0831400	0.29703	PF3D7_1237700	0.274882	PF3D7_1008400	0.224944
PF3D7_1105400	0.225191	PF3D7_0202400	0.246438	PF3D7_0202000	0.227481	PF3D7_0614500	0.142077
PF3D7_1414300	0.222727	PF3D7_1003500	0.151261	PF3D7_0422400	0.239766	PF3D7_1004000	0.192118
PF3D7_1144000	0.192771	PF3D7_0719600	0.224138	PF3D7_1426000	0.234568	PF3D7_0527100	0.235294
PF3D7_1431700	0.156627	PF3D7_1129100	0.295806	PF3D7_1414300	0.222727	PF3D7_0304400	0.2
PF3D7_1224300	0.295662	PF3D7_1124900	0.12	PF3D7_0919000	0.333333	PF3D7_0102200	0.236648
PF3D7_0730300	0.406156	PF3D7_1439900	0.24498	PF3D7_1342000	0.179153	PF3D7_1035900	0.15873
PF3D7_1019400	0.247706	PF3D7_0217800	0.185185	PF3D7_1308300	0.228916	PF3D7_0721600	0.188776
PF3D7_0827900	0.231405	PF3D7_0922200	0.260546	PF3D7_1424100	0.220339	PF3D7_1135900	0.296296
PF3D7_0823200	0.268293	PF3D7_1323100	0.193717	PF3D7_1127100	0.270115	PF3D7_0309600	0.185841
PF3D7_1346300	0.207547	PF3D7_1203700	0.307471	PF3D7_1109900	0.132743	PF3D7_0708400	0.190349
PF3D7_1252300	0.244186	PF3D7_0821700	0.171429	PF3D7_0817900	0.11	PF3D7_0414900	0.228261
PF3D7_0919000	0.333333	PF3D7_1029600	0.282609	PF3D7_1441100	0.552632	PF3D7_1328300	0.285285
PF3D7_0108500	0.144444	PF3D7_0516200	0.138158	PF3D7_1115600	0.260204	PF3D7_1017500	0.214815
PF3D7_1129100	0.295806	PF3D7_1001500	0.222222	PF3D7_1427900	0.304965	PF3D7_0405900	0.34153
PF3D7_0532300	0.280392	PF3D7_0827900	0.231405	PF3D7_0307200	0.158915	PF3D7_0817500	0.204301
PF3D7_1301400	0.267016	PF3D7_1144300	0.05	PF3D7_1351400	0.176471	PF3D7_1356300	0.197044
PF3D7_1343000	0.28839	PF3D7_1346300	0.207547	PF3D7_0415900	0.203883	PF3D7_0520900	0.260417
PF3D7_1130100	0.136364	PF3D7_1441200	0.197248	PF3D7_1431700	0.156627	PF3D7_1361900	0.265455
PF3D7_0925900	0.279817	PF3D7_0922500	0.23741	PF3D7_1130200	0.18612	PF3D7_1026800	0.193182
PF3D7_0821700	0.171429	PF3D7_0503800	0.165289	PF3D7_0710600	0.139073	PF3D7_1029600	0.282609
PF3D7_0503800	0.165289	PF3D7_1338300	0.296117	PF3D7_0516200	0.138158	PF3D7_1323400	0.172775
PF3D7_1003500	0.151261	PF3D7_1134000	0.207831	PF3D7_0516900	0.199234	PF3D7_1421900	0.347826
PF3D7_1438900	0.265306	PF3D7_1033400	0.297578	PF3D7_1003500	0.151261	PF3D7_1033100	0.378397
PF3D7_1029600	0.282609	PF3D7_1142500	0.195312	PF3D7_1008900	0.263374	PF3D7_0214900	0.279706
PF3D7_0217800	0.185185	PF3D7_1105100	0.101695	PF3D7_1222300	0.249392	PF3D7_0919000	0.333333
PF3D7_1353100	0.244755	PF3D7_1001200	0.296703	PF3D7_0503800	0.165289	PF3D7_1242700	0.137681
PF3D7_0501000	0.222222	PF3D7_1460300	0.176471	PF3D7_1130100	0.136364	PF3D7_0105300	0.245399
PF3D7_1144300	0.05	PF3D7_1115700	0.336082	PF3D7_1027800	0.209302	PF3D7_1306400	0.241117
PF3D7_1248500	0.237931	PF3D7_1437900	0.261176	PF3D7_0320700	0.216667	PF3D7_0703600	0.193916
PF3D7_1124900	0.12	PF3D7_0621200	0.205298	PF3D7_0922500	0.23741	PF3D7_0306900	0.136986
PF3D7_0719600	0.224138	PF3D7_0913200	0.285199	PF3D7_0727400	0.241245	PF3D7_1424400	0.123239
PF3D7_1010300	0.235294	PF3D7_1011800	0.281579	PF3D7_1338300	0.296117	PF3D7_0322000	0.267442
PF3D7_0320900	0.125786	PF3D7_0209800	0.272926	PF3D7_1224300	0.295662	PF3D7_1345600	0.304582
PF3D7_0818500	0.302083	PF3D7_0706400	0.215054	PF3D7_1434800	0.241107	PF3D7_1206000	0.35082
PF3D7_1006800	0.267206	PF3D7_1311800	0.302026	PF3D7_0501200	0.298289	PF3D7_1103100	0.159664
PF3D7_1217500	0.344186	PF3D7_0527500	0.250545	PF3D7_1323100	0.193717	PF3D7_0731500	0.284764
PF3D7_0922200	0.260546	PF3D7_1426100	0.226744	PF3D7_1460300	0.176471	PF3D7_1129100	0.295806
PF3D7_0621200	0.205298	PF3D7_0802200	0.21267	PF3D7_0608500	0.245763	PF3D7_1402500	0.266667
PF3D7_1441100	0.552632	PF3D7_0511000	0.296512	PF3D7_0319600	0.235669	PF3D7_0913800	0.149425
PF3D7_1338300	0.296117	PF3D7_0721100	0.346939	PF3D7_0918000	0.29471	PF3D7_0413600	0.236641
PF3D7_1142500	0.195312	PF3D7_1438900	0.265306	PF3D7_0913200	0.285199	PF3D7_1358700	0.266234
PF3D7_0511000	0.296512	PF3D7_1248500	0.237931	PF3D7_0821700	0.171429	PF3D7_0611700	0.134615
PF3D7_0319600	0.235669	PF3D7_1252300	0.244186	PF3D7_1346300	0.207547	PF3D7_1133000	0.166667
PF3D7_1407800	0.3	PF3D7_1006200	0.138889	PF3D7_1129100	0.295806	PF3D7_0719700	0.224638
PF3D7_0913200	0.285199	PF3D7_1033100	0.378397	PF3D7_0831700	0.235294	PF3D7_1308000	0.391095
PF3D7_0714000	0.104839	PF3D7_0202500	0.149533	PF3D7_0207600	0.310621	PF3D7_0814000	0.166667
PF3D7_1148900	0.2	PF3D7_1006800	0.267206	PF3D7_0209800	0.272926	PF3D7_0219200	0.152542
PF3D7_1404800	0.342408	PF3D7_1441100	0.552632	PF3D7_0617900	0.0729927	PF3D7_1220900	0.265918
PF3D7_0702400	0.185484	PF3D7_0402000	0.240093	PF3D7_1352500	0.244019	PF3D7_1234900	0.296053
PF3D7_0209800	0.272926	PF3D7_0919000	0.333333	PF3D7_1205600	0.203593	PF3D7_1302800	0.138462
PF3D7_1201200	0.27027	PF3D7_0617200	0.183445	PF3D7_0932200	0.27907	PF3D7_0519200	0.240964
PF3D7_1441200	0.197248	PF3D7_0708800	0.273455	PF3D7_0527100	0.235294	PF3D7_0418300	0.32427
PF3D7_0316600	0.303226	PF3D7_1434800	0.241107	PF3D7_0518300	0.273859	PF3D7_1142600	0.184397
PF3D7_1460300	0.176471	PF3D7_0520900	0.260417	PF3D7_1144300	0.05	PF3D7_1361800	0.256715
PF3D7_1410600	0.214592	PF3D7_0316600	0.303226	PF3D7_0628300	0.188776	PF3D7_0207500	0.329457
PF3D7_0517300	0.294314	PF3D7_0601900	0.217054	PF3D7_0719600	0.224138	PF3D7_1105400	0.225191
PF3D7_0617900	0.0729927	PF3D7_0319600	0.235669	PF3D7_1006200	0.138889	PF3D7_1211800	0.123037
PF3D7_0922500	0.23741	PF3D7_0903200	0.251208	PF3D7_0507100	0.182039	PF3D7_0612700	0.284483
PF3D7_0706400	0.215054	PF3D7_0627500	0.194737	PF3D7_0501000	0.222222	PF3D7_1357100	0.182432
PF3D7_0813300	0.275316	PF3D7_1461300	0.102941	PF3D7_1405600	0.288571	PF3D7_1409300	0.27154
PF3D7_0519700	0.305699	PF3D7_1037300	0.258278	PF3D7_1142500	0.195312	PF3D7_1471100	0.236111
PF3D7_1453700	0.347826	PF3D7_0608700	0.244485	PF3D7_0203400	0.228261	PF3D7_1401400	0.166667
PF3D7_0601900	0.217054	PF3D7_0505800	0.227723	PF3D7_0621800	0.2	PF3D7_1317800	0.19863
PF3D7_0102200	0.236648	PF3D7_1102700	0.163043	PF3D7_0716300	0.395793	PF3D7_1130100	0.136364
PF3D7_0830600	0.347921	PF3D7_0532300	0.280392	PF3D7_1412300	0.301587	PF3D7_0716300	0.395793
PF3D7_1420700	0.294845	PF3D7_1008900	0.263374	PF3D7_0207000	0.263736	PF3D7_0506900	0.281579
PF3D7_0935600	0.382066	PF3D7_0524000	0.261566	PF3D7_1201000	0.296636	PF3D7_1468700	0.197995
PF3D7_1456800	0.246518	PF3D7_0936800	0.223958	PF3D7_0527500	0.250545	PF3D7_1341300	0.164894
PF3D7_0617200	0.183445	PF3D7_0817500	0.204301	PF3D7_0706400	0.215054	PF3D7_1226300	0.297297
PF3D7_1311800	0.302026	PF3D7_1330800	0.319933	PF3D7_0624000	0.301619	PF3D7_1113100	0.30137
PF3D7_1471100	0.236111	PF3D7_0402400	0.368627	PF3D7_1033100	0.378397	PF3D7_0423400	0.454128
PF3D7_0617800	0.120301	PF3D7_0714000	0.104839	PF3D7_1124900	0.12	PF3D7_1437300	0.295775
PF3D7_1006200	0.138889	PF3D7_0624000	0.301619	PF3D7_1473200	0.221978	PF3D7_1224100	0.279793
PF3D7_0524000	0.261566	PF3D7_1108600	0.27907	PF3D7_0617200	0.183445	PF3D7_1222300	0.249392
PF3D7_0627500	0.194737	PF3D7_0830400	0.217391	PF3D7_0402400	0.368627	PF3D7_1342000	0.179153
PF3D7_1439900	0.24498	PF3D7_0823200	0.268293	PF3D7_1228600	0.248656	PF3D7_1446600	0.189349
PF3D7_0424600	0.274194	PF3D7_1410600	0.214592	PF3D7_0108000	0.278539	PF3D7_1126700	0.229773
PF3D7_1461300	0.102941	PF3D7_0802000	0.315451	PF3D7_0830400	0.217391	PF3D7_1460700	0.14966
PF3D7_0220200	0.276243	PF3D7_1132200	0.207339	PF3D7_1437900	0.261176	PF3D7_0803800	0.330827
PF3D7_1202900	0.122449	PF3D7_1222300	0.249392	PF3D7_0705900	0.311377	PF3D7_1027800	0.209302
PF3D7_0830400	0.217391	PF3D7_0210900	0.280702	PF3D7_0505900	0.228346	PF3D7_0312800	0.15748
PF3D7_1426100	0.226744	PF3D7_0320300	0.231343	PF3D7_1108400	0.297619	PF3D7_0210600	0.284116
PF3D7_0202400	0.246438	PF3D7_1372200	0.369565	PF3D7_0718500	0.176166	PF3D7_1402200	0.301587
PF3D7_0709000	0.247059	PF3D7_1108400	0.297619	PF3D7_0925900	0.279817	PF3D7_0517000	0.138554
PF3D7_1437900	0.261176	PF3D7_1408100	0.267699	PF3D7_1461300	0.102941	PF3D7_1421200	0.113208
PF3D7_1408100	0.267699	PF3D7_0301700	0.342767	PF3D7_1446200	0.293729	PF3D7_0819600	0.291367
PF3D7_1302000	0.233227	PF3D7_1357800	0.201887	PF3D7_1226300	0.297297	PF3D7_1130200	0.18612
PF3D7_0821800	0.234568	PF3D7_0210100.1	0.134021	PF3D7_0518200	0.25	PF3D7_1451700	0.275281
PF3D7_1133700	0.347695	PF3D7_1446200	0.293729	PF3D7_0803800	0.330827	PF3D7_0520000	0.142105
PF3D7_1148700	0.247978	PF3D7_1357900	0.235741	PF3D7_1010300	0.235294	PF3D7_1320600	0.262673
PF3D7_0702500	0.287402	PF3D7_0617900	0.0729927	PF3D7_0416800	0.253886	PF3D7_1457000	0.246973
PF3D7_1033400	0.297578	PF3D7_1215300	0.201923	PF3D7_0406200	0.170886	PF3D7_0307100	0.21831
PF3D7_1037300	0.258278	PF3D7_1116700	0.322397	PF3D7_1037300	0.258278	PF3D7_1451100	0.211285
PF3D7_1016300	0.246061	PF3D7_1401400	0.166667	PF3D7_0102300	0.228814	PF3D7_1447000	0.208791
PF3D7_1116700	0.322397	PF3D7_1457200	0.152381	PF3D7_1357000	0.182432	PF3D7_0608500	0.245763
PF3D7_1358700	0.266234	PF3D7_1238100	0.20524	PF3D7_1033400	0.297578	PF3D7_0505800	0.227723
PF3D7_1001900	0.32491	PF3D7_0702400	0.185484	PF3D7_0721800	0.299065	PF3D7_1248900	0.201835
PF3D7_1011800	0.281579	PF3D7_0915400	0.297393	PF3D7_1020900	0.21978	PF3D7_0305700	0.272727
PF3D7_1329500	0.407046	PF3D7_1237700	0.274882	PF3D7_0316600	0.303226	PF3D7_1009700	0.283394
PF3D7_1116800	0.222712	PF3D7_1205600	0.203593	PF3D7_1202900	0.122449	PF3D7_0212600	0.258964
PF3D7_0815600	0.204461	PF3D7_1217500	0.344186	PF3D7_0308500	0.205674	PF3D7_1427900	0.304965
PF3D7_1407900	0.280353	PF3D7_1436000	0.315517	PF3D7_1134000	0.207831	PF3D7_1414300	0.222727
PF3D7_0817500	0.204301	PF3D7_0608800	0.187952	PF3D7_1353900	0.252066	PF3D7_1120100	0.183267
PF3D7_1200700	0.29342	PF3D7_0716800	0.304878	PF3D7_1027300	0.208122	PF3D7_1408600	0.196347
PF3D7_1243600	0.232759	PF3D7_1016400	0.306557	PF3D7_1243600	0.232759	PF3D7_1338200	0.175676
PF3D7_0202200	0.298969	PF3D7_0501300	0.171598	PF3D7_1366500	0.206667	PF3D7_0808300	0.280335
PF3D7_1200600	0.283611	PF3D7_1212700	0.24238	PF3D7_0807500	0.249042	PF3D7_1231100	0.271028
PF3D7_0830500	0.223373	PF3D7_0406200	0.170886	PF3D7_0306300	0.1875	PF3D7_1331800	0.185714
PF3D7_0418300	0.32427	PF3D7_0519700	0.305699	PF3D7_0210900	0.280702	PF3D7_1347500	0.252011
PF3D7_1211400	0.277551	PF3D7_1243600	0.232759	PF3D7_1306400	0.241117	PF3D7_0416800	0.253886
PF3D7_0922600	0.347426	PF3D7_1412300	0.301587	PF3D7_1115500	0.25431	PF3D7_1308300	0.228916
PF3D7_1010600	0.242152	PF3D7_1473200	0.221978	PF3D7_0813300	0.275316	PF3D7_0821800	0.234568
PF3D7_1226300	0.297297	PF3D7_0610800	0.294205	PF3D7_1011800	0.281579	PF3D7_1116000	0.27371
PF3D7_0702000	0.247967	PF3D7_0424000	0.310345	PF3D7_0814900	0.276382	PF3D7_1028700	0.39479
PF3D7_0201800	0.296209	PF3D7_1325100	0.276256	PF3D7_0317000	0.312253	PF3D7_0518300	0.273859
PF3D7_1123900	0.123288	PF3D7_1008800	0.229787	PF3D7_1246800	0.267176	PF3D7_1109900	0.132743
PF3D7_0402400	0.368627	PF3D7_0608500	0.245763	PF3D7_0206800	0.296703	PF3D7_0404900	0.319261
PF3D7_1024800	0.366553	PF3D7_1229500	0.252302	PF3D7_0931800	0.353357	PF3D7_0511000	0.296512
PF3D7_0911900	0.323671	PF3D7_1226300	0.297297	PF3D7_1410600	0.214592	PF3D7_1439900	0.24498
PF3D7_1108600	0.27907	PF3D7_1308200	0.364899	PF3D7_1132800	0.281853	PF3D7_1426000	0.234568
PF3D7_1334700	0.334975	PF3D7_1247400	0.27541	PF3D7_0320000	0.275862	PF3D7_1476300	0.296684
PF3D7_1033100	0.378397	PF3D7_1001000	0.284483	PF3D7_0708800	0.273455	PF3D7_0415900	0.203883
PF3D7_0731100	0.325477	PF3D7_1123400	0.264388	PF3D7_1129200	0.261421	PF3D7_1143200	0.270186
PF3D7_0210100.1	0.134021	PF3D7_1434300	0.261947	PF3D7_1211400	0.277551	PF3D7_0810300	0.266788
PF3D7_0505800	0.227723	PF3D7_0815600	0.204461	PF3D7_1353800	0.263158	PF3D7_1404900	0.255034
PF3D7_1105000	0.153846	PF3D7_1206700	0.371025	PF3D7_0419600	0.234875	PF3D7_1001600	0.34555
PF3D7_1446200	0.293729	PF3D7_1211400	0.277551	PF3D7_1016900	0.165138	PF3D7_0404700	0.418085
PF3D7_0906600	0.456161	PF3D7_0306300	0.1875	PF3D7_1006800	0.267206	PF3D7_0617200	0.183445
PF3D7_1008800	0.229787	PF3D7_1123900	0.123288	PF3D7_1439800	0.27686	PF3D7_1125800	0.281619
PF3D7_0708800	0.273455	PF3D7_1427900	0.304965	PF3D7_1234900	0.296053	PF3D7_0717500	0.266541
PF3D7_0610800	0.294205	PF3D7_1434200	0.226667	PF3D7_0930300	0.24172	PF3D7_0422400	0.239766
PF3D7_1216900	0.301064	PF3D7_0702500	0.287402	PF3D7_1426100	0.226744	PF3D7_1358800	0.164474
PF3D7_1113100	0.30137	PF3D7_1143400	0.224359	PF3D7_1470900	0.295918	PF3D7_1439800	0.27686
PF3D7_1407100	0.250784	PF3D7_0320900	0.125786	PF3D7_0414300	0.300885	PF3D7_0307200	0.158915
PF3D7_0106400	0.280255	PF3D7_0811400	0.285714	PF3D7_1304500	0.320755	PF3D7_1315400	0.3
PF3D7_0527500	0.250545	PF3D7_1216900	0.301064	PF3D7_1441200	0.197248	PF3D7_1439000	0.292373
PF3D7_0520600	0.254902	PF3D7_1010600	0.242152	PF3D7_0107000	0.177515	PF3D7_0624000	0.301619
PF3D7_0608700	0.244485	PF3D7_0517300	0.294314	PF3D7_0519200	0.240964	PF3D7_1310200	0.268966
PF3D7_0907700	0.275	PF3D7_1246200	0.209549	PF3D7_1211800	0.123037	PF3D7_0903900	0.159091
PF3D7_0624000	0.301619	PF3D7_1420700	0.294845	PF3D7_1459800	0.258197	PF3D7_0317600	0.179012
PF3D7_0913000	0.202703	PF3D7_1445700	0.366477	PF3D7_1008400	0.224944	PF3D7_0322900	0.178707
PF3D7_0716800	0.304878	PF3D7_1401200	0.245283	PF3D7_1474800	0.247059	PF3D7_0423500	0.270777
PF3D7_1330800	0.319933	PF3D7_1216200	0.252717	PF3D7_1215300	0.201923	PF3D7_0108000	0.278539
PF3D7_1008900	0.263374	PF3D7_0607000	0.238241	PF3D7_0725200	0.288591	PF3D7_0813900	0.165517
PF3D7_1108400	0.297619	PF3D7_0308200	0.257407	PF3D7_1224000	0.305128	PF3D7_0423700	0.175182
PF3D7_1359400	0.264706	PF3D7_0424600	0.274194	PF3D7_0810000	0.274725	PF3D7_1347200	0.281324
PF3D7_0419600	0.234875	PF3D7_0617800	0.120301	PF3D7_1252300	0.244186	PF3D7_1424100	0.220339
PF3D7_1372000	0.313397	PF3D7_0722400	0.274112	PF3D7_1404100	0.232759	PF3D7_1130400	0.225
PF3D7_1404900	0.255034	PF3D7_0907700	0.275	PF3D7_1414000	0.240157	PF3D7_1031700	0.230769
PF3D7_1339300	0.315217	PF3D7_0610400	0.0875912	PF3D7_0608700	0.244485	PF3D7_0317000	0.312253
PF3D7_0201700	0.289678	PF3D7_0401800	0.192513	PF3D7_0528000	0.256	PF3D7_1211700	0.233202
PF3D7_1027300	0.208122	PF3D7_1407100	0.250784	PF3D7_0623300	0.299578	PF3D7_0920500	0.25
PF3D7_1135400	0.296748	PF3D7_1015600	0.22031	PF3D7_1416900	0.182432	PF3D7_1203900	0.222973
PF3D7_1236100	0.396861	PF3D7_1454400	0.320051	PF3D7_1451300	0.247826	PF3D7_0710600	0.139073
PF3D7_1132200	0.207339	PF3D7_0106400	0.280255	PF3D7_1220900	0.265918	PF3D7_0622600	0.329897
PF3D7_0610400	0.0875912	PF3D7_0527100	0.235294	PF3D7_1235600	0.264108	PF3D7_0617300	0.242857
PF3D7_0529900	0.238596	PF3D7_0517700	0.264993	PF3D7_1105500	0.290698	PF3D7_1001200	0.296703
PF3D7_0817900	0.11	PF3D7_0810600	0.427813	PF3D7_0622600	0.329897	PF3D7_0320700	0.216667
PF3D7_1017400	0.277551	PF3D7_1365200	0.269231	PF3D7_1426900	0.348315	PF3D7_1127600	0.238255
PF3D7_1012900	0.307087	PF3D7_1361900	0.265455	PF3D7_0618200	0.25	PF3D7_0618000	0.325377
PF3D7_1320600	0.262673	PF3D7_0416800	0.253886	PF3D7_1135900	0.296296	PF3D7_1438100	0.259259
PF3D7_0416800	0.253886	PF3D7_1404100	0.232759	PF3D7_0718400	0.215385	PF3D7_1030200	0.259424
PF3D7_0716200	0.429772	PF3D7_0913000	0.202703	PF3D7_1325100	0.276256	PF3D7_0516900	0.199234
PF3D7_1428300	0.26455	PF3D7_0503300	0.326861	PF3D7_0524000	0.261566	PF3D7_0817600	0.283489
PF3D7_0915400	0.297393	PF3D7_0821800	0.234568	PF3D7_0722400	0.274112	PF3D7_0817700	0.226448
PF3D7_1223400	0.326127	PF3D7_1036900	0.384067	PF3D7_1223700	0.259124	PF3D7_0822900	0.372133
PF3D7_0607000	0.238241	PF3D7_0716300	0.395793	PF3D7_0821800	0.234568	PF3D7_0618300	0.255034
PF3D7_0528200	0.301158	PF3D7_0812400	0.230769	PF3D7_0413600	0.236641	PF3D7_1311500	0.23753
PF3D7_0831500	0.383929	PF3D7_1124800	0.202429	PF3D7_1208300	0.259494	PF3D7_1465900	0.162162
PF3D7_1242800	0.286957	PF3D7_0309500	0.289689	PF3D7_1238100	0.20524	PF3D7_0406200	0.170886
PF3D7_1251100	0.274074	PF3D7_0801000	0.343443	PF3D7_1250700	0.331461	PF3D7_0202100	0.30363
PF3D7_1412300	0.301587	PF3D7_0813400	0.34697	PF3D7_0812400	0.230769	PF3D7_1431700	0.156627
PF3D7_0918100	0.259542	PF3D7_0817900	0.11	PF3D7_1217500	0.344186	PF3D7_1414000	0.240157
PF3D7_1436300	0.354125	PF3D7_0519200	0.240964	PF3D7_1212000	0.271845	PF3D7_0905500	0.316667
PF3D7_0305700	0.272727	PF3D7_0212300	0.242991	PF3D7_1206700	0.371025	PF3D7_0217800	0.185185
PF3D7_0406200	0.170886	PF3D7_1315400	0.3	PF3D7_1010600	0.242152	PF3D7_1341200	0.210811
