# Supplementary material for: Frequent GU wobble pairings reduce translation efficiency in Plasmodium falciparum
Source: Sci Rep. 2017 Apr 7;7:723. doi: 10.1038/s41598-017-00801-9 (PMC5429705; doi:10.1038/s41598-017-00801-9)
Supplement: Supplementary file 5 — Supplementary info [file 41598_2017_801_MOESM5_ESM.xls]

## Sheet: 18 hpi, Steady vs polysomal >10
Gene ID	Steady-state 18 hour FPKM(log2)	Polysomal 18 hour FPKM(log2)	Fold Change (steady/polysomal)	P value	Gene Product
PF3D7_0102200	6.06	2.56	11.3	0	ring-infected erythrocyte surface antigen (RESA)
PF3D7_0106300	7.03	3.39	12.5	0	calcium-transporting ATPase (ATP6)
PF3D7_0106800	7.64	4.3	10.1	0	ras-related protein Rab-5C (RAB5c)
PF3D7_0203900	5.97	2.61	10.2	0	5'-3' exonuclease, N-terminal resolvase-like domain, putative
PF3D7_0207500	6.06	2.4	12.6	0	serine repeat antigen 6 (SERA6)
PF3D7_0207800	4.69	1.25	10.8	0	serine repeat antigen 3 (SERA3)
PF3D7_0212400	5.72	1.83	14.8	0	conserved Plasmodium membrane protein, unknown function
PF3D7_0212500	6.37	2.55	14.1	0	conserved Plasmodium protein, unknown function
PF3D7_0214200	6.63	3	12.4	2.23E-319	mitochondrial ribosomal protein L13 precursor, putative
PF3D7_0215800	5.53	2.11	10.7	0	origin recognition complex subunit 5 (ORC5)
PF3D7_0305100	5.58	2.19	10.5	0	conserved Plasmodium protein, unknown function
PF3D7_0305500	6.14	2.24	15	0	conserved Plasmodium protein, unknown function
PF3D7_0307700	7.27	3.68	12	0	conserved Plasmodium protein, unknown function
PF3D7_0308600	7.19	3.69	11.3	0	pre-mRNA-processing factor 19, putative (PRPF19)
PF3D7_0309300	4.94	1.44	11.3	0	N2227-like protein, putative
PF3D7_0311300	7.34	3.98	10.3	0	phosphatidylinositol 3- and 4-kinase, putative
PF3D7_0314200	6.11	2.78	10.1	0	conserved Plasmodium protein, unknown function
PF3D7_0314700	5.77	2.22	11.7	0	zinc finger protein, putative
PF3D7_0317300	6.86	3.23	12.3	0	conserved Plasmodium protein, unknown function
PF3D7_0322700	6.01	1.61	21.2	0	conserved Plasmodium protein, unknown function
PF3D7_0404600	6.65	1.58	33.6	0	conserved Plasmodium membrane protein, unknown function
PF3D7_0405400	6.51	2.18	20.2	0	pre-mRNA-processing-splicing factor 8, putative (PRPF8)
PF3D7_0406100	9	5.49	11.4	0	V-type proton ATPase subunit B
PF3D7_0407500	6.14	2.08	16.7	0	mitochondrial carrier protein, putative
PF3D7_0417400	6.07	2.08	16	0	conserved Plasmodium protein, unknown function
PF3D7_0422300	5.3	1.69	12.3	1.28e-279	alpha tubulin 2
PF3D7_0504800	4.97	1.06	15	0	conserved Plasmodium protein, unknown function
PF3D7_0505100	6.07	2.55	11.5	0	trafficking protein particle complex subunit 8, putative (TRS85)
PF3D7_0505500	6.7	2.46	18.9	0	DNA mismatch repair protein MSH6, putative (MSH6)
PF3D7_0509400	5.98	2.28	13	0	RNA polymerase I (RNAPI)
PF3D7_0510100	7.74	3.43	19.8	0	conserved Plasmodium protein, unknown function
PF3D7_0511500	6.88	2.3	24	0	RNA pseudouridylate synthase, putative
PF3D7_0515300	6.34	2.73	12.3	0	phosphatidylinositol 3-kinase (PI3K)
PF3D7_0515900	7.5	3.48	16.1	0	NLI interacting factor-like phosphatase, putative (NIF2)
PF3D7_0516100	4.75	1.28	11.1	0	cation-transporting ATPase 1 (ATPase1)
PF3D7_0522400	4.34	0.44	14.9	0	conserved Plasmodium protein, unknown function
PF3D7_0523000	7.04	3.06	15.8	0	multidrug resistance protein 1 (MDR1)
PF3D7_0524000	8.54	3.85	25.9	0	karyopherin beta (KASbeta)
PF3D7_0524500	7.82	3.99	14.2	0	conserved Plasmodium protein, unknown function
PF3D7_0525000	7.74	2.85	29.5	0	zinc finger protein, putative
PF3D7_0525100	8.63	3.59	32.8	0	acyl-CoA synthetase (ACS10)
PF3D7_0526600	4.39	0.45	15.3	0	conserved Plasmodium protein, unknown function
PF3D7_0528100	6.63	2.37	19.2	0	AP-1 complex subunit beta, putative
PF3D7_0604100	5.58	1.82	13.6	0	transcription factor with AP2 domain(s) (SIP2)
PF3D7_0609000	6.47	1.79	25.6	0	conserved Plasmodium protein, unknown function
PF3D7_0613800	6.6	3.06	11.7	0	transcription factor with AP2 domain(s) (ApiAP2)
PF3D7_0615800	5.16	1.65	11.4	0	conserved Plasmodium protein, unknown function
PF3D7_0623600	7.71	3.85	14.5	0	transcription or splicing factor-like protein, putative
PF3D7_0624000	8.05	4.54	11.4	0	hexokinase (HK)
PF3D7_0625600	6.6	3.13	11.1	0	poly(A) polymerase PAP, putative
PF3D7_0626000	4.94	1.23	13.1	0	conserved Plasmodium protein, unknown function
PF3D7_0627100	6.81	2.82	15.9	0	ankyrin-repeat protein, putative
PF3D7_0627700	8.16	2.44	52.7	0	transportin
PF3D7_0627800	7.39	2.61	27.6	0	acetyl-CoA synthetase, putative (ACS)
PF3D7_0628800	5.03	1.7	10	0	glutamyl-tRNA(Gln) amidotransferase subunit B, putative (GATB)
PF3D7_0629100	6.8	2.47	20.1	0	nicotinate phosphoribosyltransferase, putative (NAPRT)
PF3D7_0629700	6.22	2.67	11.7	0	SET domain protein, putative (SET1)
PF3D7_0630300	5.5	1.21	19.6	0	DNA polymerase epsilon, catalytic subunit a, putative
PF3D7_0703500	7.1	3.03	16.7	0	erythrocyte membrane-associated antigen
PF3D7_0705400	7.59	3.81	13.8	0	DNA replication licensing factor MCM7 (MCM7)
PF3D7_0726400	5.61	1.24	20.7	0	conserved Plasmodium membrane protein, unknown function
PF3D7_0726500	7.54	3.37	17.9	0	ubiquitin carboxyl-terminal hydrolase, putative
PF3D7_0728100	5.26	0.76	22.6	0	conserved Plasmodium membrane protein, unknown function
PF3D7_0731500	4.3	0.81	11.2	0	erythrocyte binding antigen-175 (EBA175)
PF3D7_0801000	6.46	2.85	12.2	0	Plasmodium exported protein (PHISTc), unknown function
PF3D7_0804500	6.28	1.77	22.8	0	conserved Plasmodium membrane protein, unknown function
PF3D7_0805700	5.66	1.7	15.6	0	serine/threonine protein kinase, FIKK family (FIKK8)
PF3D7_0809600	4.52	0.96	11.8	0	peptidase family C50, putative
PF3D7_0811600	5.43	0.7	26.5	0	conserved Plasmodium protein, unknown function
PF3D7_0812100	5.51	1.48	16.3	0	conserved Plasmodium protein, unknown function
PF3D7_0812600	8	3.39	24.5	0	ubiquitin-conjugating enzyme, putative
PF3D7_0817300	6.91	1.87	32.8	0	asparagine-rich antigen
PF3D7_0823200	10.71	5.57	35.1	0	RNA-binding protein, putative
PF3D7_0826100	6.39	1.55	28.6	0	E3 ubiquitin-protein ligase, putative
PF3D7_0827100	5.5	1.85	12.6	0	translation initiation factor IF-2, putative (IF2c)
PF3D7_0831700	10.65	6.1	23.3	0	heat shock protein 70 (HSP70-x)
PF3D7_0903300	6.47	2.88	12.1	0	conserved Plasmodium membrane protein, unknown function
PF3D7_0905100	6.3	2.03	19.4	0	nucleoporin NUP100/NSP100, putative (NUP100)
PF3D7_0905700.3	5.36	1.75	12.2	1.64e-80	autophagy-related protein 3, putative
PF3D7_0906600	6.69	3.23	11	0	zinc finger protein, putative
PF3D7_0909400	6.5	2.86	12.5	0	exoribonuclease, putative
PF3D7_0909900	5.48	1.42	16.7	0	helicase with Zn-finger motif, putative
PF3D7_0910100	6.25	1.35	29.8	0	Ran-binding protein, putative
PF3D7_0913900	5.46	1.97	11.2	0	arginine--tRNA ligase, putative
PF3D7_0915400	7.39	2.16	37.5	0	6-phosphofructokinase (PFK9)
PF3D7_0922800	5.45	1.61	14.3	0	conserved Plasmodium protein, unknown function
PF3D7_0923000	6.53	3.15	10.4	0	DNA-directed RNA polymerase II subunit RPB3, putative (RPB3)
PF3D7_0925700	7.16	2.81	20.4	0	histone deacetylase 1 (HDAC1)
PF3D7_0926100	5.92	1.88	16.5	0	protein kinase, putative
PF3D7_0929400	5.82	1.78	16.5	0	high molecular weight rhoptry protein 2 (RhopH2)
PF3D7_0930300	8.03	4.13	14.9	0	merozoite surface protein 1 (MSP1)
PF3D7_0932200	11.14	7.32	14.2	0	profilin, putative (PFN)
PF3D7_0933600	8.13	3.96	18	0	mitochondrial-processing peptidase subunit beta, putative (MAS1)
PF3D7_0935400	6.76	2.88	14.7	0	gametocyte development protein 1 (GDV1)
PF3D7_0935800	4.7	0.88	14.1	0	cytoadherence linked asexual protein 9 (CLAG9)
PF3D7_1007200	4.92	1.47	10.9	7.23e-277	rhoGAP GTPase, putative
PF3D7_1007700	7.49	4.15	10.1	0	transcription factor with AP2 domain(s) (ApiAP2)
PF3D7_1008700	10	6.55	10.9	0	tubulin beta chain
PF3D7_1011000	7.37	3.24	17.5	0	inner membrane complex sub-compartment protein 1 (ISP1)
PF3D7_1011600	5.46	0.94	22.9	0	conserved Plasmodium protein, unknown function
PF3D7_1012500	6.11	1.7	21.3	0	phosphoglucomutase, putative
PF3D7_1013000	5.27	1.84	10.8	1.55e-303	zinc finger protein, putative
PF3D7_1013200	6.83	3.23	12.1	0	conserved Plasmodium protein, unknown function
PF3D7_1015800	7.56	3.83	13.2	0	ribonucleotide reductase small subunit, putative
PF3D7_1017000	5.59	2.15	10.8	0	DNA polymerase delta catalytic subunit
PF3D7_1019900	8.42	4.64	13.8	0	autophagy-related protein 8 (ATG8)
PF3D7_1021700	5.83	2.1	13.3	0	conserved Plasmodium membrane protein, unknown function
PF3D7_1024800	8.08	3.98	17.1	0	conserved Plasmodium protein, unknown function
PF3D7_1025300	6.54	3.17	10.3	0	conserved Plasmodium protein, unknown function
PF3D7_1026200	6.09	1.93	17.8	0	conserved Plasmodium protein, unknown function
PF3D7_1030300	6.57	2.85	13.2	0	conserved Plasmodium protein, unknown function
PF3D7_1031700	8.66	4.32	20.3	0	protein phosphatase inhibitor 3 (I3)
PF3D7_1033100	8.85	5.3	11.8	0	S-adenosylmethionine decarboxylase/ornithine decarboxylase (AdoMetDC/ODC)
PF3D7_1033900	7.71	3.56	17.7	0	ubiquitin-conjugating enzyme, putative
PF3D7_1034000	5.67	1.96	13.1	0	Sec1 family protein, putative
PF3D7_1034900	8.02	2.85	36.1	0	methionine--tRNA ligase (MRScyt)
PF3D7_1037100	6.12	2.23	14.8	0	pyruvate kinase 2 (PyKII)
PF3D7_1116800	8.34	4.29	16.6	0	heat shock protein 101 (HSP101)
PF3D7_1118400	6.55	2.38	17.9	0	haloacid dehalogenase-like hydrolase, putative
PF3D7_1123500	6.57	2.7	14.7	0	conserved Plasmodium protein, unknown function
PF3D7_1123900	9.11	5.72	10.5	0	splicing factor, putative
PF3D7_1126300	7.32	3.51	14	0	DnaJ protein, putative
PF3D7_1134000	8.41	4.94	11.1	0	heat shock protein 70 (HSP70-3)
PF3D7_1138400	4.24	0.49	13.5	0	guanylyl cyclase (GCalpha)
PF3D7_1139100	5.11	1.02	17.1	0	RNA-binding protein, putative
PF3D7_1139300	6.49	2.86	12.4	0	transcription factor with AP2 domain(s) (ApiAP2)
PF3D7_1149000	6.37	2.75	12.3	0	antigen 332, DBL-like protein (Pf332)
PF3D7_1205400	6.02	2.43	12	0	conserved Plasmodium protein, unknown function
PF3D7_1207200	4.67	0.48	18.2	0	conserved Plasmodium protein, unknown function
PF3D7_1208100	4.81	0.78	16.3	0	conserved Plasmodium protein, unknown function
PF3D7_1208900	7.08	3.14	15.3	0	protein phosphatase, putative
PF3D7_1211700	6.2	2.78	10.7	0	DNA replication licensing factor MCM5, putative (MCM5)
PF3D7_1211900	6.48	1.71	27.2	0	non-SERCA-type Ca2+ -transporting P-ATPase (ATP4)
PF3D7_1212900	9.49	5.02	22.2	0	bromodomain protein 2, putative (BDP2)
PF3D7_1213800	6.47	3.01	11	0	proline--tRNA ligase (PRS)
PF3D7_1213900	6.57	2.85	13.2	0	conserved Plasmodium protein, unknown function
PF3D7_1218300	5.66	2.12	11.6	0	AP-2 complex subunit mu, putative (AP2-MU)
PF3D7_1219100	6.86	1.22	50	0	clathrin heavy chain, putative
PF3D7_1221000	5.28	1.4	14.7	0	histone-lysine N-methyltransferase, H3 lysine-4 specific (SET10)
PF3D7_1222300	8.71	4.85	14.5	0	endoplasmin, putative (GRP94)
PF3D7_1222700	8.69	4.18	22.8	0	glideosome-associated protein 45 (GAP45)
PF3D7_1224300	9.37	5.36	16.1	0	polyadenylate-binding protein, putative (PABP)
PF3D7_1229100	6.63	2.03	24.4	0	multidrug resistance-associated protein 2 (MRP2)
PF3D7_1230700	7.71	4.06	12.6	0	protein transport protein SEC13 (SEC13)
PF3D7_1231800	7.29	2.4	29.7	0	asparagine-rich protein, putative
PF3D7_1233600	5.92	1.92	16	0	asparagine and aspartate rich protein 1 (AARP1)
PF3D7_1234800	6.22	2.27	15.5	0	splicing factor 3B subunit 3, putative (SF3B3)
PF3D7_1236200	6.28	1.04	37.9	0	conserved Plasmodium protein, unknown function
PF3D7_1238900	5.68	1.6	16.9	0	protein kinase 2 (PK2)
PF3D7_1239100	5.63	1.86	13.6	7.42e-214	mitochondrial ribosomal protein L23 precursor, putative
PF3D7_1239200	8.55	4.04	22.8	0	transcription factor with AP2 domain(s) (ApiAP2)
PF3D7_1239800	5.97	2.29	12.8	0	conserved Plasmodium protein, unknown function
PF3D7_1245800	7.89	4.44	10.9	0	epsin, putative
PF3D7_1247500	5.85	1.84	16.1	0	serine/threonine protein kinase, putative
PF3D7_1249400	9.05	5.41	12.4	0	conserved Plasmodium protein, unknown function
PF3D7_1252100	4.08	0.37	13.1	0	rhoptry neck protein 3 (RON3)
PF3D7_1302100	8.04	3.86	18.1	0	gamete antigen 27/25 (G27/25)
PF3D7_1303800	5.52	1.06	22.1	0	conserved Plasmodium protein, unknown function
PF3D7_1305300	5.32	1.81	11.4	0	conserved Plasmodium protein, unknown function
PF3D7_1308400	6.01	1.24	27.3	0	conserved Plasmodium protein, unknown function
PF3D7_1311800	8.26	3.73	23.1	0	M1-family alanyl aminopeptidase (M1AAP)
PF3D7_1314900	5.9	1.99	15	0	general transcription factor IIH subunit 2 (P44)
PF3D7_1315900	6.01	1.69	19.9	0	exportin-1, putative
PF3D7_1316600	7.4	4.02	10.3	0	choline-phosphate cytidylyltransferase (CCT)
PF3D7_1317100	6.86	2.79	16.8	0	DNA replication licensing factor MCM4 (MCM4)
PF3D7_1317200	5.79	1.9	14.8	0	transcription factor with AP2 domain(s) (ApiAP2)
PF3D7_1321500.1	5.88	2.12	13.5	0	3',5'-cyclic nucleotide phosphodiesterase, putative (PDEbeta)
PF3D7_1321500.2	5.88	2.12	13.5	0	3',5'-cyclic nucleotide phosphodiesterase, putative (PDEbeta)
PF3D7_1322000	7.46	3.13	20.1	0	adenosine-diphosphatase, putative
PF3D7_1322200	5.98	2.13	14.4	0	conserved Plasmodium protein, unknown function
PF3D7_1329000	5.85	2.53	10	0	DNA-directed RNA polymerase 3 largest subunit
PF3D7_1329100	6.33	2.79	11.6	0	myosin C (MyoC)
PF3D7_1329200	6.02	2.5	11.5	2.25e-264	conserved Plasmodium protein, unknown function
PF3D7_1329500	6.06	2.29	13.6	0	conserved Plasmodium protein, unknown function
PF3D7_1329800	3.86	0.38	11.2	3.59e-304	conserved Plasmodium protein, unknown function
PF3D7_1337200	5.68	2.19	11.2	0	1-deoxy-D-xylulose 5-phosphate synthase (DXS)
PF3D7_1338700	8.07	4.64	10.8	0	conserved Plasmodium protein, unknown function
PF3D7_1340100	5.68	2.14	11.6	1.83e-218	exosome complex component RRP42, putative (RRP42)
PF3D7_1340600	7.98	3.71	19.3	0	RNA lariat debranching enzyme, putative (DBR1)
PF3D7_1340900	8.72	5.22	11.3	0	sodium-dependent phosphate transporter (PiT)
PF3D7_1342600	5.33	1.08	19	0	myosin A (MyoA)
PF3D7_1342900	5.53	1.7	14.2	0	transcription factor with AP2 domain(s) (ApiAP2)
PF3D7_1344700	6.13	2.75	10.5	0	conserved Plasmodium protein, unknown function
PF3D7_1345600	4.17	0.68	11.2	8.73e-112	inner membrane complex protein
PF3D7_1346400	5.29	1.8	11.2	0	conserved Plasmodium protein, unknown function
PF3D7_1347700	7.62	3.47	17.8	0	ethanolamine-phosphate cytidylyltransferase (ECT)
PF3D7_1348400	5.15	1.74	10.7	0	conserved Plasmodium membrane protein, unknown function
PF3D7_1349500	6.58	2.87	13.1	0	conserved Plasmodium protein, unknown function
PF3D7_1353100	7.36	3.79	11.9	0	Plasmodium exported protein, unknown function
PF3D7_1355100	7.44	2.04	42.3	0	DNA replication licensing factor MCM6 (MCM6)
PF3D7_1355300	4.9	1.15	13.4	1.48e-251	histone-lysine N-methyltransferase, putative (SET6)
PF3D7_1355700	5.8	1.95	14.4	0	NLI interacting factor-like phosphatase, putative (NIF3)
PF3D7_1355800	6.05	2.62	10.8	4.58e-86	splicing factor 3B subunit 5, putative (SF3B5)
PF3D7_1359000	4.23	0.86	10.3	0	conserved Plasmodium protein, unknown function
PF3D7_1365300	4.98	1.45	11.6	0	conserved Plasmodium protein, unknown function
PF3D7_1369200	5.5	1.81	12.9	0	conserved Plasmodium protein, unknown function
PF3D7_1369400	3.9	0.47	10.7	0	conserved Plasmodium protein, unknown function
PF3D7_1405300	5.73	1.67	16.7	0	conserved Plasmodium protein, unknown function
PF3D7_1408000	8.99	5.39	12.1	0	plasmepsin II
PF3D7_1408700	5.32	1.2	17.5	0	conserved Plasmodium protein, unknown function
PF3D7_1410400	5.1	1.61	11.3	0	rhoptry-associated protein 1 (RAP1)
PF3D7_1416500	5.66	2.2	11	0	NADP-specific glutamate dehydrogenase (GDH1)
PF3D7_1417600	6.19	2.71	11.2	0	conserved Plasmodium protein, unknown function
PF3D7_1420700	10.99	7.55	10.9	0	surface protein P113 (P113)
PF3D7_1430800	4.1	0.26	14.4	1.35e-84	conserved Plasmodium protein, unknown function
PF3D7_1433400	6.88	2.88	16	0	conserved Plasmodium membrane protein, unknown function
PF3D7_1434500	5.07	1.63	10.8	0	dynein-related AAA-type ATPase, putative
PF3D7_1436800	6.93	1.35	47.9	0	ATP-dependent Clp protease proteolytic subunit (ClpR)
PF3D7_1436900	5.12	1.49	12.4	7.8e-112	histidine triad protein, putative
PF3D7_1440700	6.81	2.72	17.1	0	adaptor complexes medium subunit family
PF3D7_1442900	6.29	2.61	12.8	0	protein transport protein SEC7, putative (SEC7)
PF3D7_1446500	5.94	2.32	12.3	0	conserved Plasmodium protein, unknown function
PF3D7_1447900	6.92	2.78	17.7	0	multidrug resistance protein 2 (MDR2)
PF3D7_1450100	6.69	3.28	10.6	0	signal recognition particle subunit SRP54 (SRP54)
PF3D7_1451100	9.48	4.1	41.5	0	elongation factor 2 (eEF2)
PF3D7_1451800	6.73	3.34	10.4	0	sortilin
PF3D7_1453400	4.91	1.23	12.8	0	conserved Plasmodium protein, unknown function
PF3D7_1456700	6.53	3.1	10.8	0	conserved Plasmodium protein, unknown function
PF3D7_1456800	8	4.11	14.8	0	V-type H(+)-translocating pyrophosphatase, putative (VP1)
PF3D7_1459400	6.48	3.1	10.4	0	conserved Plasmodium protein, unknown function
PF3D7_1463800	5.17	1.58	12	2.73e-69	mitochondrial ribosomal protein S6-2 precursor, putative
PF3D7_1466300	7.65	3.31	20.3	0	26S proteasome regulatory subunit RPN2, putative (RPN2)
PF3D7_1466400	8.6	3.91	25.8	0	transcription factor with AP2 domain(s) (ApiAP2)
PF3D7_1474900	5.89	2.12	13.6	0	trailer hitch homolog, putative (CITH)
PF3D7_1476700	5.46	0.95	22.8	8.38e-283	lysophospholipase, putative

## Sheet: 36 hpi, Steady vs polysomal >10
Gene ID	Steady-state 36 hour FPKM(log2)	Polysomal 36 hour FPKM(log2)	Fold Change (steady/polysomal)	P value	Gene Product
PF3D7_0104100	4.7	1.25	10.9	8.54e-146	conserved Plasmodium membrane protein, unknown function
PF3D7_0109100	5.22	0.31	30.1	0	LCCL domain-containing protein (CCp5)
PF3D7_0110700	6.45	2.89	11.7	1.48e-261	chromatin assembly factor 1 protein WD40 domain, putative
PF3D7_0207500	6.67	2.98	12.9	0	serine repeat antigen 6 (SERA6)
PF3D7_0207800	6.05	1.74	19.9	0	serine repeat antigen 3 (SERA3)
PF3D7_0214200	5.01	0.73	19.4	1.58e-57	mitochondrial ribosomal protein L13 precursor, putative
PF3D7_0302500	9.04	5.23	14	0	cytoadherence linked asexual protein 3.1 (CLAG3.1)
PF3D7_0303800	5.77	2.02	13.4	9.55e-232	IBR domain protein, putative
PF3D7_0304100	7.84	4.42	10.7	0	inner membrane complex protein 1e, putative (IMC1e)
PF3D7_0307700	7.49	3.91	12	0	conserved Plasmodium protein, unknown function
PF3D7_0308100	7.62	4.29	10	0	conserved Plasmodium protein, unknown function
PF3D7_0308600	5.58	1.6	15.8	6.43e-193	pre-mRNA-processing factor 19, putative (PRPF19)
PF3D7_0309300	4.44	0.79	12.5	5.22e-158	N2227-like protein, putative
PF3D7_0322700	4.97	1.14	14.3	0	conserved Plasmodium protein, unknown function
PF3D7_0323400	7.97	3.4	23.7	0	Rh5 interacting protein (RIPR)
PF3D7_0411000	5.22	1.89	10.1	0	conserved Plasmodium protein, unknown function
PF3D7_0422300	5.22	1.77	10.9	1.64e-115	alpha tubulin 2
PF3D7_0507600	6.81	3.35	11	0	cell differentiation protein, putative (CAF40)
PF3D7_0510100	7.44	3.91	11.5	0	conserved Plasmodium protein, unknown function
PF3D7_0515700	9.94	6.39	11.7	0	glideosome-associated protein 40, putative (GAP40)
PF3D7_0515900	7.03	2.82	18.4	0	NLI interacting factor-like phosphatase, putative (NIF2)
PF3D7_0518800	5.04	0.6	21.6	1.33e-57	secreted ookinete protein, putative (PSOP13)
PF3D7_0522400	5.96	1.37	24.2	0	conserved Plasmodium protein, unknown function
PF3D7_0523000	6.35	2.98	10.4	0	multidrug resistance protein 1 (MDR1)
PF3D7_0524000	7.11	3.51	12.1	0	karyopherin beta (KASbeta)
PF3D7_0524500	6.75	2.73	16.2	3.72e-99	conserved Plasmodium protein, unknown function
PF3D7_0525000	5.49	1.6	14.8	5.78e-235	zinc finger protein, putative
PF3D7_0525100	8.16	4.2	15.6	0	acyl-CoA synthetase (ACS10)
PF3D7_0528100	6.27	1.83	21.7	0	AP-1 complex subunit beta, putative
PF3D7_0528300	6.92	2.69	18.8	0	conserved Plasmodium protein, unknown function
PF3D7_0530900	5.94	2.55	10.5	0	formin 1
PF3D7_0601900	7.24	2.75	22.6	1.2e-153	conserved Plasmodium protein, unknown function
PF3D7_0604100	8.93	5.45	11.2	0	transcription factor with AP2 domain(s) (SIP2)
PF3D7_0607700	7.01	3.32	13	0	conserved Plasmodium protein, unknown function
PF3D7_0609000	5.51	1.46	16.6	0	conserved Plasmodium protein, unknown function
PF3D7_0613800	8.15	4.64	11.5	0	transcription factor with AP2 domain(s) (ApiAP2)
PF3D7_0617100	6.53	3.19	10.1	0	AP-2 complex subunit alpha, putative
PF3D7_0620700	7.11	3.16	15.5	0	DnaJ protein, putative
PF3D7_0621100	6.45	2.45	16	0	conserved Plasmodium protein, unknown function
PF3D7_0621400	6.13	1.51	24.7	0	Pf77 protein (ALV7)
PF3D7_0621500	5.41	1.98	10.8	2.52e-99	ribonuclease P/MRP protein subunit RPP1, putative (RPP1)
PF3D7_0623600	6.47	2.99	11.2	0	transcription or splicing factor-like protein, putative
PF3D7_0624000	6.5	2.81	12.8	4.81e-307	hexokinase (HK)
PF3D7_0627100	7.39	3.54	14.4	0	ankyrin-repeat protein, putative
PF3D7_0627700	7.35	2.69	25.2	0	transportin
PF3D7_0627800	6.76	2.36	21.1	0	acetyl-CoA synthetase, putative (ACS)
PF3D7_0628100	6.88	1.87	32.3	0	HECT-domain (ubiquitin-transferase), putative
PF3D7_0630200	5.18	1.84	10.1	5.45e-34	secreted ookinete protein, putative (PSOP6)
PF3D7_0630300	4.45	0.98	11.1	0	DNA polymerase epsilon, catalytic subunit a, putative
PF3D7_0703500	6	2.24	13.6	0	erythrocyte membrane-associated antigen
PF3D7_0722800	4.15	0.79	10.3	2.94e-76	conserved Plasmodium protein, unknown function
PF3D7_0726400	5.19	1.16	16.3	0	conserved Plasmodium membrane protein, unknown function
PF3D7_0726500	6.55	2.97	12	0	ubiquitin carboxyl-terminal hydrolase, putative
PF3D7_0728100	4.6	0.77	14.2	0	conserved Plasmodium membrane protein, unknown function
PF3D7_0731500	11.31	6.07	37.7	0	erythrocyte binding antigen-175 (EBA175)
PF3D7_0803500	7.7	3.7	16	0	AAA family ATPase, putative
PF3D7_0804500	5.7	1.85	14.5	0	conserved Plasmodium membrane protein, unknown function
PF3D7_0805700	6.87	2.76	17.2	0	serine/threonine protein kinase, FIKK family (FIKK8)
PF3D7_0811600	6.58	1.34	37.9	0	conserved Plasmodium protein, unknown function
PF3D7_0812600	6.21	1.74	22.1	1.12e-97	ubiquitin-conjugating enzyme, putative
PF3D7_0817300	5.81	1.15	25.2	0	asparagine-rich antigen
PF3D7_0817700	7.92	3.03	29.6	0	rhoptry neck protein 5 (RON5)
PF3D7_0818100	9.1	5.77	10.1	0	zinc finger protein, putative
PF3D7_0823200	8.58	3.55	32.5	0	RNA-binding protein, putative
PF3D7_0825800	5.2	0.56	25	1.91e-142	conserved Plasmodium protein, unknown function
PF3D7_0827100	4.8	1.28	11.5	1.7e-278	translation initiation factor IF-2, putative (IF2c)
PF3D7_0831600	7.34	2.89	21.8	0	cytoadherence linked asexual protein 8 (CLAG8)
PF3D7_0831700	8.94	4.57	20.7	0	heat shock protein 70 (HSP70-x)
PF3D7_0904200	6.78	2.31	22.2	3e-253	conserved Plasmodium protein, unknown function
PF3D7_0909400	5.69	1.96	13.3	0	exoribonuclease, putative
PF3D7_0909900	4.58	1	12	5.19e-243	helicase with Zn-finger motif, putative
PF3D7_0910100	5.07	0.72	20.4	0	Ran-binding protein, putative
PF3D7_0915400	5.39	1.63	13.5	0	6-phosphofructokinase (PFK9)
PF3D7_0923000	4.82	0.96	14.6	1.2e-74	DNA-directed RNA polymerase II subunit RPB3, putative (RPB3)
PF3D7_0926100	5.78	1.88	15	0	protein kinase, putative
PF3D7_0927300	5.48	1.86	12.3	3.29e-214	fumarate hydratase, putative (FH)
PF3D7_0929400	9.22	5.07	17.6	0	high molecular weight rhoptry protein 2 (RhopH2)
PF3D7_0930200	6.65	2.99	12.6	0	leucine-rich repeat protein (LRR8)
PF3D7_0932200	13.24	9.73	11.4	0	profilin, putative (PFN)
PF3D7_0932800	5.42	1.76	12.7	0	conserved Plasmodium protein, unknown function
PF3D7_0933600	6.24	2.53	13.1	1.63e-255	mitochondrial-processing peptidase subunit beta, putative (MAS1)
PF3D7_0935800	7.6	2.28	40	0	cytoadherence linked asexual protein 9 (CLAG9)
PF3D7_1007200	7.67	4.09	12	0	rhoGAP GTPase, putative
PF3D7_1007700	6.46	2.27	18.2	0	transcription factor with AP2 domain(s) (ApiAP2)
PF3D7_1011000	6.51	2.35	17.8	1.18e-100	inner membrane complex sub-compartment protein 1 (ISP1)
PF3D7_1011600	4.05	0.34	13.1	3.35e-89	conserved Plasmodium protein, unknown function
PF3D7_1012500	4.42	0.91	11.3	3.09e-94	phosphoglucomutase, putative
PF3D7_1013000	6.35	3.02	10	2.91e-269	zinc finger protein, putative
PF3D7_1015800	6.43	2.9	11.5	4.68e-193	ribonucleotide reductase small subunit, putative
PF3D7_1019900	10.79	6.44	20.3	0	autophagy-related protein 8 (ATG8)
PF3D7_1021700	7.41	3.82	12.1	0	conserved Plasmodium membrane protein, unknown function
PF3D7_1025100	5.66	1.71	15.4	6.02E-313	glutamine--fructose-6-phosphate aminotransferase [isomerizing], putative (GFPT)
PF3D7_1026200	3.85	0.38	11.1	4.77e-68	conserved Plasmodium protein, unknown function
PF3D7_1033900	8.93	5.26	12.7	0	ubiquitin-conjugating enzyme, putative
PF3D7_1034000	5.31	1.4	15	1.72e-198	Sec1 family protein, putative
PF3D7_1034900	6.12	2.4	13.1	0	methionine--tRNA ligase (MRScyt)
PF3D7_1035300	9.08	4.49	24	0	glutamate-rich protein (GLURP)
PF3D7_1036300	6.1	2.77	10	0	merozoite surface protein (DBLMSP2)
PF3D7_1037100	4.42	0.73	12.9	9.76e-124	pyruvate kinase 2 (PyKII)
PF3D7_1037500	5.99	1.81	18.1	0	dynamin-like protein (DYN2)
PF3D7_1104400	7.73	4.4	10.1	0	conserved protein, unknown function
PF3D7_1105600	6.22	2.84	10.4	0	translocon component PTEX88 (PTEX88)
PF3D7_1105800	8.19	4.41	13.8	0	conserved Plasmodium protein, unknown function
PF3D7_1107800	7.65	3.92	13.3	0	transcription factor with AP2 domain(s) (ApiAP2)
PF3D7_1110500	5.48	2.14	10.1	8.54e-307	vacuolar protein sorting-associated protein 35, putative (VPS35)
PF3D7_1111400	7.71	3.88	14.2	4.99e-276	conserved Plasmodium protein, unknown function
PF3D7_1116000	9.29	5.58	13.1	0	rhoptry neck protein 4 (RON4)
PF3D7_1116800	9.82	6.23	12	0	heat shock protein 101 (HSP101)
PF3D7_1118400	7.88	3.42	22.1	0	haloacid dehalogenase-like hydrolase, putative
PF3D7_1120900	4.77	0.94	14.2	4.15e-25	heat shock factor-binding protein 1 (HSBP)
PF3D7_1123500	6.24	2.32	15.2	0	conserved Plasmodium protein, unknown function
PF3D7_1123900	6.56	3.23	10	2.97e-88	splicing factor, putative
PF3D7_1126300	7.3	3.61	12.9	0	DnaJ protein, putative
PF3D7_1130500	5.89	2.39	11.3	0	conserved Plasmodium protein, unknown function
PF3D7_1134000	5.9	2.08	14.1	2.98e-285	heat shock protein 70 (HSP70-3)
PF3D7_1135400	6.24	2.74	11.3	1.16e-124	conserved Plasmodium protein, unknown function
PF3D7_1136800	6.38	2.86	11.5	1.86e-206	DnaJ protein, putative
PF3D7_1138400	5.8	1.37	21.5	0	guanylyl cyclase (GCalpha)
PF3D7_1139100	3.92	0.56	10.3	1.12e-204	RNA-binding protein, putative
PF3D7_1147900	7.14	3.5	12.5	1.16e-207	conserved Plasmodium protein, unknown function
PF3D7_1148900	5.91	2.4	11.4	8.71e-38	Plasmodium exported protein, unknown function
PF3D7_1205200	5.8	1.62	18.2	1.92e-147	HAD domain ookinete protein, putative (HADO)
PF3D7_1207200	4.01	0.57	10.9	0	conserved Plasmodium protein, unknown function
PF3D7_1207700	4.97	1.52	10.9	1.6e-82	blood stage antigen 41-3 precursor
PF3D7_1208900	6.52	2.62	14.9	0	protein phosphatase, putative
PF3D7_1209600	4.08	0.11	15.6	3.85e-65	porphobilinogen deaminase (PBGD)
PF3D7_1210200	4.64	0.43	18.5	4.89e-211	zinc finger protein, putative
PF3D7_1211700	5.99	2.55	10.9	1.53E-318	DNA replication licensing factor MCM5, putative (MCM5)
PF3D7_1211900	6.01	1.84	18.1	0	non-SERCA-type Ca2+ -transporting P-ATPase (ATP4)
PF3D7_1212900	9.27	4.56	26.1	0	bromodomain protein 2, putative (BDP2)
PF3D7_1213900	5.95	2.4	11.7	0	conserved Plasmodium protein, unknown function
PF3D7_1214800	5.09	1.19	15	8.69e-30	conserved Plasmodium protein, unknown function
PF3D7_1216500	6.95	3.51	10.8	4.89e-178	male development gene 1 (MDV1)
PF3D7_1218300	7.11	2.87	18.9	0	AP-2 complex subunit mu, putative (AP2-MU)
PF3D7_1218500	6.03	2.64	10.5	0	conserved Plasmodium protein, unknown function
PF3D7_1219100	6.22	0.95	38.5	0	clathrin heavy chain, putative
PF3D7_1221000	5.48	2.04	10.8	0	histone-lysine N-methyltransferase, H3 lysine-4 specific (SET10)
PF3D7_1222300	7.35	3.89	11	0	endoplasmin, putative (GRP94)
PF3D7_1224300	9.12	5.03	16.9	0	polyadenylate-binding protein, putative (PABP)
PF3D7_1229100	6.09	1.45	24.9	0	multidrug resistance-associated protein 2 (MRP2)
PF3D7_1230100	5.99	1.59	21.1	4.13e-265	thioredoxin-like associated protein 1, putative (TLAP1)
PF3D7_1230700	7.02	3.54	11.1	0	protein transport protein SEC13 (SEC13)
PF3D7_1231800	6.32	1.91	21.2	0	asparagine-rich protein, putative
PF3D7_1236200	5.4	1.64	13.5	0	conserved Plasmodium protein, unknown function
PF3D7_1236900	6.5	2.73	13.6	2.24e-237	conserved Plasmodium protein, unknown function
PF3D7_1238900	8.24	3.34	29.8	0	protein kinase 2 (PK2)
PF3D7_1239200	7.98	3.93	16.6	0	transcription factor with AP2 domain(s) (ApiAP2)
PF3D7_1240100	6.8	1.73	33.6	1.57e-100	early transcribed membrane protein 12 (ETRAMP12)
PF3D7_1245800	8.49	4.89	12.1	0	epsin, putative
PF3D7_1246800	6.13	2.64	11.3	3.14e-123	signal recognition particle receptor, beta subunit (SRPR-beta)
PF3D7_1247500	7.1	3.76	10.1	0	serine/threonine protein kinase, putative
PF3D7_1252100	8.55	2.83	52.6	0	rhoptry neck protein 3 (RON3)
PF3D7_1302100	7.68	3.1	23.9	0	gamete antigen 27/25 (G27/25)
PF3D7_1308400	5.42	1.29	17.6	0	conserved Plasmodium protein, unknown function
PF3D7_1311800	6.68	2.18	22.8	0	M1-family alanyl aminopeptidase (M1AAP)
PF3D7_1313600	5.53	1.8	13.3	0	conserved Plasmodium protein, unknown function
PF3D7_1315900	4.96	0.89	16.8	3.05e-305	exportin-1, putative
PF3D7_1316600	8.37	4.89	11.1	0	choline-phosphate cytidylyltransferase (CCT)
PF3D7_1317100	6.27	2.59	12.8	0	DNA replication licensing factor MCM4 (MCM4)
PF3D7_1317200	3.94	0.56	10.4	0	transcription factor with AP2 domain(s) (ApiAP2)
PF3D7_1321500.1	7.76	3.91	14.4	0	3',5'-cyclic nucleotide phosphodiesterase, putative (PDEbeta)
PF3D7_1321500.2	7.76	3.91	14.4	0	3',5'-cyclic nucleotide phosphodiesterase, putative (PDEbeta)
PF3D7_1322000	7.09	2.9	18.3	0	adenosine-diphosphatase, putative
PF3D7_1340900	9.02	5.36	12.7	0	sodium-dependent phosphate transporter (PiT)
PF3D7_1342100	5.82	2.22	12.1	0	aconitate hydratase (IRP)
PF3D7_1342600	10.24	5.86	20.8	0	myosin A (MyoA)
PF3D7_1342800	3.88	0.38	11.3	3.41e-69	phosphoenolpyruvate carboxykinase (PEPCK)
PF3D7_1344300	8.54	4.83	13.1	0	conserved protein, unknown function
PF3D7_1345600	7.68	2.84	28.6	0	inner membrane complex protein
PF3D7_1347700	8.17	4.4	13.6	0	ethanolamine-phosphate cytidylyltransferase (ECT)
PF3D7_1348400	4.54	1.03	11.4	0	conserved Plasmodium membrane protein, unknown function
PF3D7_1349500	7.08	3.32	13.6	0	conserved Plasmodium protein, unknown function
PF3D7_1351700	7.67	4.28	10.5	0	inner membrane complex protein 1f, putative (IMC1f)
PF3D7_1353100	7.08	2.23	28.8	3.70E-316	Plasmodium exported protein, unknown function
PF3D7_1355100	6.51	1.39	34.8	0	DNA replication licensing factor MCM6 (MCM6)
PF3D7_1355700	5.87	1.58	19.6	0	NLI interacting factor-like phosphatase, putative (NIF3)
PF3D7_1359700	5.48	1.53	15.4	0	conserved Plasmodium protein, unknown function
PF3D7_1361400	7.78	3.92	14.5	1.95e-222	actin-depolymerizing factor 2 (ADF2)
PF3D7_1361800	7.19	2.64	23.4	0	conserved Plasmodium protein, unknown function
PF3D7_1362100	4.86	1.34	11.4	1.91e-57	14-3-3 protein (14-3-3II)
PF3D7_1362600	6.3	2.84	11	3.03e-140	conserved Plasmodium protein, unknown function
PF3D7_1402900	4.95	0.67	19.5	1.95e-245	conserved Plasmodium protein, unknown function
PF3D7_1404800	8.34	4.61	13.3	0	conserved Plasmodium protein, unknown function
PF3D7_1405300	5.19	1.13	16.7	2.33e-293	conserved Plasmodium protein, unknown function
PF3D7_1408000	6.94	3.07	14.6	0	plasmepsin II
PF3D7_1408700	4.98	1.47	11.4	0	conserved Plasmodium protein, unknown function
PF3D7_1410400	10.5	6.37	17.5	0	rhoptry-associated protein 1 (RAP1)
PF3D7_1412000	5.83	2.42	10.6	4.84e-121	p1/s1 nuclease, putative
PF3D7_1429300	5.36	1.15	18.4	4.55e-122	CPW-WPC family protein
PF3D7_1430800	5.23	0	37.6	4.26e-94	conserved Plasmodium protein, unknown function
PF3D7_1436800	5.8	1	27.7	3.67e-116	ATP-dependent Clp protease proteolytic subunit (ClpR)
PF3D7_1439300	7.07	3.71	10.3	0	conserved Plasmodium protein, unknown function
PF3D7_1440700	6.54	2.1	21.6	0	adaptor complexes medium subunit family
PF3D7_1441600	5.04	0.8	18.9	1.04e-153	acid cluster protein 33 homologue, putative
PF3D7_1447900	5.24	0.86	20.8	1.21E-319	multidrug resistance protein 2 (MDR2)
PF3D7_1451100	6.95	2.33	24.5	0	elongation factor 2 (eEF2)
PF3D7_1451300	6.14	2.7	10.9	7.55e-108	E3 SUMO-protein ligase NSE2, putative (NSE2)
PF3D7_1451700	7.09	3.7	10.5	5.12e-155	calcineurin subunit B (CNB)
PF3D7_1452000	7.73	3.44	19.6	0	rhoptry neck protein 2 (RON2)
PF3D7_1455300	9.71	5.77	15.4	0	conserved Plasmodium protein, unknown function
PF3D7_1459400	7.22	3.88	10.2	0	conserved Plasmodium protein, unknown function
PF3D7_1461100	5.86	2.51	10.2	3.40E-310	conserved Plasmodium protein, unknown function
PF3D7_1465100	4.93	1.52	10.7	1.11e-182	conserved Plasmodium protein, unknown function
PF3D7_1466300	7.07	3.17	14.9	0	26S proteasome regulatory subunit RPN2, putative (RPN2)
PF3D7_1466400	8.06	4.11	15.5	0	transcription factor with AP2 domain(s) (ApiAP2)
PF3D7_1466800	4.75	1.4	10.2	4.13e-167	conserved Plasmodium protein, unknown function
PF3D7_1476700	4.98	0.48	22.6	8.96e-97	lysophospholipase, putative

## Sheet: All, Steady vs polysomal >10
Gene ID	%GU	Molecular Weight
PF3D7_0628100	0.342924	1206029		MW: 100kDa-300kDa
PF3D7_0511500	0.389783	1187597
PF3D7_0522400	0.369252	1117197
PF3D7_1303800	0.390962	1111804
PF3D7_0826100	0.384311	1005155
PF3D7_1434500	0.375031	971025
PF3D7_1408700	0.3951	851895
PF3D7_1021700	0.388609	830204
PF3D7_0417400	0.381684	822399
PF3D7_0629700	0.413089	796053
PF3D7_1308400	0.392973	737711
PF3D7_0804500	0.385418	720970
PF3D7_0609000	0.404574	720522
PF3D7_0809600	0.402	698198
PF3D7_1346400	0.344298	697058
PF3D7_1239800	0.328883	691423
PF3D7_1149000	0.136856	689288
PF3D7_1433400	0.391629	682463
PF3D7_0504800	0.378901	672029
PF3D7_0728100	0.384754	671124
PF3D7_1233600	0.39614	646343
PF3D7_0726400	0.380789	599331
PF3D7_1417600	0.376367	548876
PF3D7_1208100	0.3434	533655
PF3D7_0526600	0.286409	525297
PF3D7_0922800	0.398966	516464
PF3D7_1138400	0.352732	496026
PF3D7_0212400	0.406647	494218
PF3D7_0404600	0.40058	490326
PF3D7_0613800	0.40219	485587
PF3D7_0212500	0.374593	477859
PF3D7_0305100	0.384519	475137
PF3D7_0305500	0.421454	467887
PF3D7_1348400	0.368257	460864
PF3D7_1342900	0.437678	455999
PF3D7_1359700	0.392809	439918
PF3D7_1305300	0.355077	418587
PF3D7_1349500	0.391484	405416
PF3D7_1442900	0.393501	404587
PF3D7_0317300	0.395287	402956
PF3D7_1322200	0.343123	402424
PF3D7_1359000	0.359232	394597
PF3D7_0903300	0.358614	380987
PF3D7_0726500	0.378769	373172
PF3D7_0322700	0.378754	372690
PF3D7_0926100	0.45486	366965
PF3D7_0405400	0.302518	366402
PF3D7_1446500	0.40473	346923
PF3D7_1369400	0.382015	346816
PF3D7_0630300	0.341472	344610
PF3D7_0509400	0.365352	340680
PF3D7_0505100	0.380399	328681
PF3D7_1207200	0.434288	326487
PF3D7_0607700	0.419179	325021
PF3D7_0812100	0.352564	314497
PF3D7_1317200	0.460531	310747
PF3D7_0530900	0.304185	309478
PF3D7_1139300	0.397136	309446
PF3D7_1239200	0.404577	299385
PF3D7_0510100	0.458202	297575
PF3D7_1361800	0.256715	291027
PF3D7_0516100	0.380258	283603
PF3D7_1329000	0.347051	274834
PF3D7_1221000	0.355365	271072
PF3D7_0703500	0.344348	264920
PF3D7_1252100	0.278881	263158
PF3D7_1369200	0.389682	259089
PF3D7_0515300	0.377226	255923
PF3D7_0817300	0.458408	254755
PF3D7_1329100	0.329477	250292
PF3D7_1452000	0.358904	249490
PF3D7_1229100	0.358938	248305
PF3D7_1313600	0.371921	240597
PF3D7_0905100	0.38902	235541
PF3D7_1453400	0.388773	233303
PF3D7_1219100	0.327828	232953
PF3D7_0604100	0.419192	229629
PF3D7_1439300	0.36031	220749
PF3D7_1329500	0.407046	218440
PF3D7_0307700	0.411604	216261
PF3D7_1231800	0.421918	212660
PF3D7_1139100	0.457031	209762
PF3D7_0626000	0.39726	209436
PF3D7_1107800	0.448879	206876
PF3D7_0308100	0.35514	202147
PF3D7_0627100	0.371862	198279
PF3D7_0930300	0.24172	195728
PF3D7_1007700	0.409262	182668
PF3D7_0411000	0.449395	179692
PF3D7_0803500	0.432561	175577
PF3D7_0731500	0.284764	174589
PF3D7_0805700	0.412209	171807
PF3D7_1024800	0.366553	171116
PF3D7_1236200	0.308548	170977
PF3D7_1033100	0.378397	168171
PF3D7_0314200	0.351371	167651
PF3D7_0302500	0.285614	167244
PF3D7_1208900	0.366597	166865
PF3D7_1344300	0.390329	165751
PF3D7_0831600	0.307527	165614
PF3D7_0827100	0.369099	164183
PF3D7_0929400	0.264685	162667
PF3D7_0523000	0.303521	162254
PF3D7_0935800	0.313199	160419
PF3D7_0909900	0.331878	160374
PF3D7_0915400	0.297393	159454
PF3D7_0621100	0.337269	159361
PF3D7_0932800	0.335815	159117
PF3D7_0505500	0.321244	156441
PF3D7_0909400	0.356707	154960
PF3D7_1123500	0.404637	153700
PF3D7_1234800	0.290977	151814
PF3D7_1355700	0.429015	151548
PF3D7_1351700	0.358605	151519
PF3D7_1344700	0.364659	150359
PF3D7_0801000	0.343443	147070
PF3D7_0617100	0.34034	145366
PF3D7_1329800	0.340778	144296
PF3D7_0811600	0.367465	144009
PF3D7_1315900	0.3382	143000
PF3D7_0615800	0.368465	141142
PF3D7_1035300	0.241491	141052
PF3D7_1211900	0.254545	140264
PF3D7_1337200	0.359867	140232
PF3D7_0106300	0.282343	139416
PF3D7_0910100	0.312761	139179
PF3D7_0314700	0.34687	135640
PF3D7_1116000	0.27371	135579
PF3D7_1213900	0.36116	134551
PF3D7_0817700	0.226448	133691
PF3D7_1321500.2	0.310526	133200
PF3D7_1321500.1	0.310526	133170
PF3D7_0627700	0.332753	132840
PF3D7_1466300	0.31202	132768
PF3D7_1030300	0.438849	131167
PF3D7_1205400	0.430939	128463
PF3D7_0524000	0.261566	127355
PF3D7_1017000	0.277626	126885
PF3D7_0102200	0.236648	126522
PF3D7_1311800	0.302026	126064
PF3D7_0323400	0.366145	125893
PF3D7_1212900	0.40955	125451
PF3D7_1405300	0.406433	124103
PF3D7_1013200	0.371831	123741
PF3D7_1110500	0.36156	123469
PF3D7_1218500	0.291902	122757
PF3D7_1447900	0.31122	119014
PF3D7_0207500	0.329457	118837
PF3D7_0109100	0.317476	118534
PF3D7_1210200	0.393606	118381
PF3D7_1130500	0.30426	118334
PF3D7_1317100	0.297217	115218
PF3D7_1402900	0.354974	115159
PF3D7_0627800	0.333667	113882
PF3D7_0913900	0.335805	113335
PF3D7_1404800	0.342408	112798
PF3D7_1420700	0.294845	112575
PF3D7_0309300	0.438285	112249
PF3D7_0311300	0.310273	110560
PF3D7_1025300	0.382449	109074
PF3D7_0528100	0.234409	106155
PF3D7_1355100	0.267742	105675
PF3D7_1247500	0.378022	105538
PF3D7_1466800	0.285714	105450
PF3D7_0207800	0.271751	105423
PF3D7_0628800	0.357871	104978
PF3D7_1465100	0.343318	104897
PF3D7_1316600	0.3233	104783
PF3D7_1034900	0.298876	104169
PF3D7_0215800	0.356667	103993
PF3D7_1342100	0.26044	103381
PF3D7_1116800	0.222712	102875
PF3D7_1451800	0.321429	102271
PF3D7_1461100	0.384988	97397
PF3D7_1224300	0.295662	97231
PF3D7_0906600	0.456161	96862
PF3D7_1222300	0.249392	95019
PF3D7_0705400	0.27129	94239
PF3D7_1025100	0.306024	93660
PF3D7_1451100	0.211285	93524
PF3D7_0104100	0.276515	92738
PF3D7_1342600	0.211233	92279
PF3D7_1466400	0.420147	92095
PF3D7_1105600	0.345758	90788
PF3D7_1230700	0.342649	90750
PF3D7_1410400	0.273308	90054
PF3D7_1365300	0.425101	89507
PF3D7_1036300	0.266055	87574
PF3D7_1440700	0.415531	87167
PF3D7_1037100	0.335121	86686
PF3D7_1213800	0.273092	86648
PF3D7_1211700	0.233202	85860
PF3D7_1037500	0.266197	81527
PF3D7_0525000	0.371631	80283
PF3D7_0927300	0.291789	78397
PF3D7_1011600	0.328746	78188
PF3D7_1456700	0.332847	77811
PF3D7_0621400	0.329323	77455
PF3D7_0629100	0.321321	77127
PF3D7_0525100	0.250742	76853
PF3D7_1034000	0.323795	76828
PF3D7_1456800	0.246518	76417
PF3D7_0930200	0.284375	76375
PF3D7_1340900	0.251453	75296
PF3D7_0625600	0.299051	75165
PF3D7_0831700	0.235294	75054
PF3D7_1126300	0.360841	73529
PF3D7_0507600	0.361409	73425
PF3D7_1134000	0.207831	73298
PF3D7_1338700	0.29374	73207
PF3D7_1218300	0.33119	72902
PF3D7_0935400	0.356667	71965
PF3D7_0303800	0.355219	71874
PF3D7_0623600	0.318182	70427
PF3D7_1026200	0.319185	69855
PF3D7_1455300	0.284779	69528
PF3D7_1012500	0.309764	68301
PF3D7_0203900	0.363322	68025
PF3D7_1441600	0.4	67623
PF3D7_1340600	0.34375	67556
PF3D7_1007200	0.244108	67448
PF3D7_0722800	0.274138	66302
PF3D7_1342800	0.260274	66210
PF3D7_1322000	0.339223	66201
PF3D7_1347700	0.334495	66040
PF3D7_0818100	0.333952	63609
PF3D7_0304100	0.262357	61766
PF3D7_1013000	0.366603	61678
PF3D7_1230100	0.342857	61509
PF3D7_0308600	0.309568	60755
PF3D7_1355300	0.327451	60024
PF3D7_1238900	0.32549	58915
PF3D7_0528300	0.309859	58826
PF3D7_1450100	0.237525	55980
PF3D7_0406100	0.266667	55790
PF3D7_0933600	0.282474	55736
PF3D7_0624000	0.301619	55262
PF3D7_1416500	0.284501	52547
PF3D7_0825800	0.342282	52127
PF3D7_0515700	0.256018	51800
PF3D7_1408000	0.281938	51481
PF3D7_0925700	0.353333	51376
PF3D7_0110700	0.281879	50733
PF3D7_1209600	0.275229	50348
PF3D7_1008700	0.237668	49752
PF3D7_1245800	0.231481	49719
PF3D7_0422300	0.232816	49692
PF3D7_1104400	0.244706	49267
PF3D7_1314900	0.288557	45986
PF3D7_0407500	0.356955	45300
PF3D7_1136800	0.362162	44528
PF3D7_1236900	0.286863	43713
PF3D7_1207700	0.162234	43427
PF3D7_1429300	0.258065	43241
PF3D7_1345600	0.304582	43220
PF3D7_0620700	0.292011	42793
PF3D7_1476700	0.324859	41350
PF3D7_1015800	0.267857	40388
PF3D7_0621500	0.383721	40289
PF3D7_1459400	0.331378	40069
PF3D7_0515900	0.264438	39750
PF3D7_1205200	0.365782	39197
PF3D7_1474900	0.355623	38570
PF3D7_0923000	0.282738	38346
PF3D7_1412000	0.327103	37804
PF3D7_1118400	0.302932	36489
PF3D7_0904200	0.249147	33993
PF3D7_1353100	0.244755	32784
PF3D7_0823200	0.268293	32442
PF3D7_1362600	0.283582	32131
PF3D7_1362100	0.237226	31777
PF3D7_1239100	0.240741	31763
PF3D7_1329200	0.258303	31758
PF3D7_1340100	0.261649	31245
PF3D7_1105800	0.2397	30661
PF3D7_1246800	0.267176	30625
PF3D7_1430800	0.210526	30466
PF3D7_1135400	0.296748	28496
PF3D7_1436800	0.293878	28325
PF3D7_1451300	0.247826	27609
PF3D7_1302100	0.243119	26005
PF3D7_1216500	0.324324	25758
PF3D7_1147900	0.288991	24916
PF3D7_0214200	0.253521	24572
PF3D7_0106800	0.232558	24301
PF3D7_1222700	0.214634	23632
PF3D7_1436900	0.288557	23595
PF3D7_0518800	0.181373	23517
PF3D7_1111400	0.312169	23243
PF3D7_1033900	0.239583	21571
PF3D7_1451700	0.275281	20079
PF3D7_0932200	0.27907	19017
PF3D7_0812600	0.231707	18688
PF3D7_1361400	0.243056	16998
PF3D7_1249400	0.222222	16868
PF3D7_1011000	0.241379	16585
PF3D7_1123900	0.123288	16013
PF3D7_0630200	0.198529	15874
PF3D7_0601900	0.217054	14726
PF3D7_1019900	0.256	14650
PF3D7_0905700.3	0.290323	14588
PF3D7_0524500	0.33871	14505
PF3D7_1463800	0.396694	14390
PF3D7_1120900	0.27193	13170
PF3D7_1031700	0.230769	13131
PF3D7_1214800	0.2	13130
PF3D7_1240100	0.188679	11729
PF3D7_1148900	0.2	10262
PF3D7_1355800	0.252874	10110

## Sheet: 18 hpi, polysomal vs steady >2
Gene ID	Polysomal 18 hour FPKM(log2)	Steady-state 18 hour FPKM(log2)	Fold Change (polysomal/steady)	P value	Gene Product
PF3D7_0105300	5.23	2.33	7.5	7.81e-55	cyclase-associated protein (CAP)
PF3D7_0106200	4.36	2.87	2.8	1.63e-15	conserved Plasmodium protein, unknown function
PF3D7_0107900	6.91	5.12	3.5	3.17e-132	conserved Plasmodium protein, unknown function
PF3D7_0108600	6.94	5.01	3.8	9.3e-173	conserved Plasmodium protein, unknown function
PF3D7_0109400	7.52	6.49	2	4.27e-40	tubulin-specific chaperone a, putative
PF3D7_0109700	7.46	6.22	2.4	8.32e-64	conserved protein, unknown function
PF3D7_0110400	8.18	6.59	3	2.12e-230	DNA-directed RNA polymerase 2, putative
PF3D7_0110900	5.52	4	2.9	8.15e-28	adenylate kinase-like protein 1 (AKLP1)
PF3D7_0111500	6.06	4.41	3.1	4.2e-88	UMP-CMP kinase, putative
PF3D7_0201500	5.98	4.89	2.1	1.53e-25	Plasmodium exported protein (hyp9), unknown function
PF3D7_0202300	4.3	2.77	2.9	2.83e-19	Plasmodium exported protein (hyp11), unknown function
PF3D7_0202500	8.48	7.09	2.6	1.53e-92	early transcribed membrane protein 2 (ETRAMP2)
PF3D7_0203300	5.42	4.38	2.1	1.32e-15	ERCC1 nucleotide excision repair protein, putative (ERCC1)
PF3D7_0203400	8.64	7.42	2.3	2.02e-69	conserved Plasmodium protein, unknown function
PF3D7_0203700	7.33	4.85	5.6	0	protein MAK16, putative (MAK16)
PF3D7_0205700.1	6.11	4.66	2.7	8.44e-40	conserved Plasmodium protein, unknown function
PF3D7_0205700.2	6.05	4.6	2.7	7.13e-42	conserved Plasmodium protein, unknown function
PF3D7_0205800	7.11	4.46	6.3	1.95e-122	conserved Plasmodium protein, unknown function
PF3D7_0206900.1	4.86	3.83	2	2.69e-12	merozoite surface protein 5 (MSP5)
PF3D7_0206900.2	5.25	3.9	2.5	1.17e-25	merozoite surface protein 5 (MSP5)
PF3D7_0208200	7.06	5.25	3.5	2.95e-163	KRR1 small subunit processome component, putative (KRR1)
PF3D7_0208600	7.06	5.52	2.9	2.61e-199	ribosome-recycling factor (RRF1)
PF3D7_0210000	10.12	7.28	7.2	0	secretory complex protein 61 gamma subunit (Sec61-gamma)
PF3D7_0210100.1	10.9	9.29	3.1	0	60S ribosomal protein L37ae, putative
PF3D7_0210100.2	11.83	10.35	2.8	0	60S ribosomal protein L37ae, putative
PF3D7_0210400	6.57	5.49	2.1	4.33e-18	50S ribosomal protein L33, putative
PF3D7_0210900	8.26	7.11	2.2	3.74e-142	conserved Plasmodium protein, unknown function
PF3D7_0212000	5.33	3.84	2.8	4.1e-38	GDP-fructose:GMP antiporter, putative
PF3D7_0214900	4.51	2.16	5.1	5.27e-150	rhoptry neck protein 6 (RON6)
PF3D7_0215600	5.75	3.93	3.5	3.18e-93	conserved Plasmodium protein, unknown function
PF3D7_0216200	6.15	4.96	2.3	1.34e-30	conserved Plasmodium protein, unknown function
PF3D7_0216700.1	6.31	4.53	3.4	0	autophagy-related protein 11, putative (ATG11)
PF3D7_0216700.2	6.31	4.53	3.4	0	autophagy-related protein 11, putative (ATG11)
PF3D7_0217300	5.88	3.91	3.9	1.45e-41	AP-2 complex subunit sigma, putative
PF3D7_0217700	4.14	2.84	2.5	1.47e-11	E2F-associated phosphoprotein, putative
PF3D7_0217800	9.77	7.78	4	0	40S ribosomal protein S26 (RPS26)
PF3D7_0218100	4.72	3.14	3	2.5e-33	conserved Plasmodium membrane protein, unknown function
PF3D7_0218500	7.95	5.91	4.1	3.83e-125	small nuclear ribonucleoprotein Sm D2, putative (SNRPD2)
PF3D7_0218700	7.18	5.84	2.5	3.6e-158	pre-mRNA-processing protein 45, putative (PRP45)
PF3D7_0219500	4.66	3.56	2.1	2.46e-15	pseudouridine synthase, putative
PF3D7_0301300	4.13	2.19	3.8	1.52e-41	alpha/beta hydrolase, putative
PF3D7_0301400	5.69	4.08	3.1	3e-44	Plasmodium exported protein, unknown function
PF3D7_0304400	11.31	9.7	3	0	60S ribosomal protein L44 (RPL44)
PF3D7_0304900	5.87	3.61	4.8	2.77e-61	conserved Plasmodium protein, unknown function
PF3D7_0306000	6	2.96	8.2	5e-80	conserved Plasmodium protein, unknown function
PF3D7_0306300	8.04	6.88	2.2	4.42e-50	glutaredoxin 1 (GRX1)
PF3D7_0306900	10.06	8.26	3.5	0	40S ribosomal protein S23, putative
PF3D7_0307100	9.79	7.3	5.6	0	40S ribosomal protein S12, putative
PF3D7_0307200	10.54	7.31	9.4	0	60S ribosomal protein L7, putative
PF3D7_0309700	5.64	3.99	3.1	3.42e-108	SECIS-binding protein 2, putative (SBP2)
PF3D7_0311500	6.62	4.64	4	4.09e-40	conserved Plasmodium protein, unknown function
PF3D7_0312000	6.39	3.39	8	6.24e-101	conserved Plasmodium protein, unknown function
PF3D7_0312800	10.38	7.41	7.8	0	60S ribosomal protein L26, putative
PF3D7_0314000	7.1	4.38	6.6	2.48e-286	co-chaperone p23 (P23)
PF3D7_0315100	5.85	4.35	2.8	4.44e-40	eukaryotic translation initiation factor 4E (eIF4E)
PF3D7_0315400	8.98	6.87	4.3	0	conserved Plasmodium protein, unknown function
PF3D7_0315500	6.17	5.06	2.2	1.46e-27	mitochondrial ribosomal protein L29/L47 precursor, putative
PF3D7_0315700	3.39	1.31	4.2	1.87e-65	conserved Plasmodium membrane protein, unknown function
PF3D7_0316800	10.23	9.04	2.3	4.51e-269	40S ribosomal protein S15A, putative
PF3D7_0317600	8.77	7.19	3	5.63e-219	40S ribosomal protein S11, putative (RPS11)
PF3D7_0318900	7.85	6.47	2.6	7.91e-244	conserved protein, unknown function
PF3D7_0319100	9.37	6.32	8.3	0	E3 ubiquitin-protein ligase RBX1, putative (RBX1)
PF3D7_0319500	7.48	5.56	3.8	2.48e-243	RNA-binding protein, putative
PF3D7_0319600	7.46	6.36	2.2	2.02e-42	elongation factor 1 (EF-1), putative
PF3D7_0320600	7.07	6.03	2.1	8.43e-25	conserved Plasmodium protein, unknown function
PF3D7_0320900	10.37	8.26	4.3	0	histone H2A variant, putative (H2A.Z)
PF3D7_0321000	7.13	5.87	2.4	6.24e-137	conserved Plasmodium protein, unknown function
PF3D7_0321100	5.21	3.46	3.4	3.11e-271	conserved Plasmodium protein, unknown function
PF3D7_0322000	11.03	10.03	2	0	peptidyl-prolyl cis-trans isomerase (CYP19A)
PF3D7_0322500	4.99	3.73	2.4	8.96e-29	iron-sulfur assembly protein, putative (IscA2)
PF3D7_0322800	5.56	3.3	4.8	9.28e-54	conserved Plasmodium protein, unknown function
PF3D7_0323000	7.96	6.89	2.1	1.55e-20	translation machinery-associated protein 7, putative (TMA7)
PF3D7_0323500	6.34	4.28	4.2	2.35e-130	survival motor neuron-like protein (SMN)
PF3D7_0323700	7.71	6.16	2.9	0	U4/U6.U5 tri-snRNP-associated protein 1, putative (SART1)
PF3D7_0401600.1	7.86	5.68	4.5	0	rifin (RIF)
PF3D7_0401600.2	7.86	5.69	4.5	0	PIR protein (RIF)
PF3D7_0402400	8.67	6.77	3.7	0	Plasmodium exported protein, unknown function (GEXP18)
PF3D7_0403200	8.87	7.43	2.7	0	conserved Plasmodium protein, unknown function
PF3D7_0403300	8.33	4.65	12.9	0	conserved Plasmodium protein, unknown function
PF3D7_0404300	8.41	7.23	2.3	0	conserved Plasmodium protein, unknown function
PF3D7_0405300	2.68	0.77	3.8	8.14e-89	6-cysteine protein (LISP2)
PF3D7_0405600	6.3	4.26	4.1	7.32e-127	conserved Plasmodium membrane protein, unknown function
PF3D7_0405900	3.98	2.36	3.1	9.94e-46	apical sushi protein (ASP)
PF3D7_0406200	10.21	6.97	9.4	0	sexual stage-specific protein precursor (Pfs16)
PF3D7_0407000	3.54	1.92	3.1	8.39e-21	conserved Plasmodium protein, unknown function
PF3D7_0407200	6.85	5.73	2.2	1.87e-35	peptidyl-tRNA hydrolase 2, putative (PTH2)
PF3D7_0407300	6.41	4.88	2.9	2.08e-83	transcription factor, putative
PF3D7_0407900	5.11	3.28	3.5	7.79e-101	AAA family ATPase, putative
PF3D7_0409700	5.49	3.69	3.5	3.9e-38	peptide chain release factor 2, putative
PF3D7_0410400	5.54	4.3	2.4	1.83e-33	exosome complex component RRP4, putative (RRP4)
PF3D7_0410600	5.77	4.47	2.5	1.81e-40	conserved Plasmodium protein, unknown function
PF3D7_0413700	6.77	5.48	2.5	1.11e-79	lysine decarboxylase-like protein, putative
PF3D7_0414200.1	5.53	2.92	6.1	1.25e-53	calmodulin-like protein
PF3D7_0414200.2	5.53	2.92	6.1	1.25e-53	calmodulin-like protein
PF3D7_0414300	6.71	4	6.5	1e-90	Rab5-interacting protein, putative
PF3D7_0415500	6.2	5.1	2.1	4.65e-27	nuclear cap-binding protein, putative
PF3D7_0415600	4.79	3.28	2.8	1.92e-21	GTP:AMP phosphotransferase (GAK)
PF3D7_0415900	10.37	9.36	2	0	60S ribosomal protein L15, putative
PF3D7_0416200	8.05	3.69	20.6	0	conserved protein, unknown function
PF3D7_0418500	6.76	4.49	4.8	3.91e-120	trafficking protein particle complex subunit 3, putative (BET3)
PF3D7_0418700	5.96	3.3	6.3	6.2e-266	RNA-binding protein NOB1, putative
PF3D7_0419600	10.45	7.09	10.3	0	ran binding protein 1, putative
PF3D7_0420500	4.52	2.16	5.1	7.41e-33	conserved Plasmodium protein, unknown function
PF3D7_0420600	5.35	3.95	2.6	3.37e-64	conserved Plasmodium protein, unknown function
PF3D7_0422000	4.31	1.96	5.1	9.44e-46	steroid dehydrogenase, putative
PF3D7_0422100	5.78	4.58	2.3	1.83e-40	transmembrane emp24 domain-containing protein, putative
PF3D7_0422600	6.47	3.79	6.4	4.47e-95	conserved Plasmodium protein, unknown function
PF3D7_0423000	6.14	4.67	2.8	5.11e-53	conserved Plasmodium protein, unknown function
PF3D7_0423200	5.33	3.38	3.9	2.22e-28	BSD-domain protein, putative
PF3D7_0423300	5.66	3.6	4.2	2.52e-126	conserved Plasmodium protein, unknown function
PF3D7_0423700	7.91	6.89	2	3.65e-42	early transcribed membrane protein 4 (ETRAMP4)
PF3D7_0424000	6.07	4.21	3.6	4.57e-102	Plasmodium exported protein (PHISTc), unknown function
PF3D7_0424600	6.96	4.6	5.2	2.07e-241	Plasmodium exported protein (PHISTb), unknown function
PF3D7_0500800	9.79	8.32	2.8	0	mature parasite-infected erythrocyte surface antigen (MESA)
PF3D7_0502400	3.22	1.12	4.3	6.45e-40	merozoite surface protein 8 (MSP8)
PF3D7_0503400	11.03	8.16	7.3	0	actin-depolymerizing factor 1 (ADF1)
PF3D7_0503800	8.87	6.42	5.5	0	60S ribosomal protein L31 (RPL31)
PF3D7_0503900	4.29	3.13	2.2	4.8e-26	conserved Plasmodium protein, unknown function
PF3D7_0506100	7.68	5.47	4.6	1.41e-234	60S ribosomal subunit protein L24-2, putative
PF3D7_0506200	4.55	3.47	2.1	1.3e-13	TATA-box-binding protein (TBP)
PF3D7_0507000	6.23	4.18	4.1	7.33e-42	conserved Plasmodium protein, unknown function
PF3D7_0507900	6.85	4.95	3.7	1.55e-61	conserved Plasmodium protein, unknown function
PF3D7_0508800	5.9	4.65	2.4	4.73e-36	single-stranded DNA-binding protein (SSB)
PF3D7_0509200	5.47	1.78	12.9	3.49e-172	leucine-rich repeat protein (LRR2)
PF3D7_0512100	7.72	5.71	4	1.41e-131	conserved Plasmodium protein, unknown function
PF3D7_0512600	8.14	6.61	2.9	1.27e-165	ras-related protein Rab-1B (RAB1b)
PF3D7_0514600	4.73	3.65	2.1	2.41e-11	ribose 5-phosphate epimerase, putative
PF3D7_0517000	9.12	6.74	5.2	0	60S ribosomal protein L12, putative
PF3D7_0519200	10.48	7.86	6.2	0	V-type proton ATPase 16 kDa proteolipid subunit
PF3D7_0519400	13.26	10.98	4.8	0	40S ribosomal protein S24 (RPS24)
PF3D7_0520000	11.42	10.29	2.2	0	40S ribosomal protein S9, putative
PF3D7_0521200	5.15	3.58	3	5.34e-40	conserved Plasmodium protein, unknown function
PF3D7_0522000	8.02	6.71	2.5	2.94e-62	conserved Plasmodium protein, unknown function
PF3D7_0522800	6.59	3.48	8.6	1.71e-129	G10 protein, putative
PF3D7_0526100	4.61	3.34	2.4	9.88e-24	conserved Plasmodium membrane protein, unknown function
PF3D7_0526900	8.24	5.05	9.1	0	transmembrane emp24 domain-containing protein, putative
PF3D7_0528000	9.05	5.26	13.9	0	proteasome maturation factor UMP1, putative (UMP1)
PF3D7_0528500	5.44	4	2.7	2.47e-38	F-actin-capping protein subunit alpha, putative (CPalpha)
PF3D7_0528600	7.59	5.32	4.8	4.99e-119	conserved Plasmodium protein, unknown function
PF3D7_0528700	6.21	4.73	2.8	2.21e-44	peptidyl-prolyl cis-trans isomerase (CYP23)
PF3D7_0530000	6.93	5.61	2.5	4.48e-28	conserved Plasmodium protein, unknown function
PF3D7_0530500	2.08	0.31	3.4	4.87e-36	conserved Plasmodium membrane protein, unknown function
PF3D7_0530600	6.59	5.13	2.7	3.03e-117	XAP-5 DNA binding protein, putative
PF3D7_0531300	5.53	3.77	3.4	5.2e-56	conserved Plasmodium protein, unknown function
PF3D7_0532100	14.09	12.04	4.1	0	early transcribed membrane protein 5 (ETRAMP5)
PF3D7_0603500	3.89	2.83	2.1	7.13e-12	cation/H+ antiporter (CAX)
PF3D7_0604700	5.67	4.03	3.1	2.6e-56	glyoxalase I (GILP)
PF3D7_0605000	3.98	2.05	3.8	8.64e-18	50S ribosomal protein L24, putative
PF3D7_0605400	4.38	1.79	6	2.43e-28	calcium-binding protein, putative
PF3D7_0606100	7.06	5.69	2.6	6.34e-187	RNA-binding protein, putative
PF3D7_0606300	4.42	1.64	6.9	1.27e-24	conserved Plasmodium protein, unknown function
PF3D7_0608400	7.95	6.72	2.3	3.44e-51	conserved Plasmodium protein, unknown function
PF3D7_0608500	7.28	6.19	2.1	6.6e-55	proteasome subunit alpha type-2, putative
PF3D7_0610200	8.08	5.37	6.5	0	conserved Plasmodium protein, unknown function
PF3D7_0610400	11.78	10.48	2.5	0	histone H3 (H3)
PF3D7_0610500	5.79	3.47	5	2.38e-44	peptidyl-tRNA hydrolase PTRHD1, putative
PF3D7_0611200	5.38	3.89	2.8	1.02e-35	transcription factor with AP2 domain(s), putative (ApiAP2)
PF3D7_0611300	3.89	2.53	2.6	5.57e-13	conserved Plasmodium protein, unknown function
PF3D7_0611600	5.68	4.63	2.1	2.8e-47	conserved Plasmodium protein, unknown function
PF3D7_0611700	9.32	8.04	2.4	5.22e-69	60S ribosomal protein L39 (RPL39)
PF3D7_0612300	4.15	1.42	6.6	3.86e-20	conserved protein, unknown function
PF3D7_0613400	7.11	6.1	2	8.23e-38	apicoplast ribosomal protein L18 precursor, putative
PF3D7_0614400	8.21	6.02	4.6	0	conserved protein, unknown function
PF3D7_0614500	11.49	9.6	3.7	0	60S ribosomal protein L19 (RPL19)
PF3D7_0615200	4.44	2.97	2.8	2.76e-26	conserved Plasmodium protein, unknown function
PF3D7_0616200	6.91	5.19	3.3	8.85e-264	kinetochore protein NDC80, putative (NDC80)
PF3D7_0616300	7.55	5.74	3.5	5.08e-173	conserved Plasmodium protein, unknown function
PF3D7_0617800	14.41	11.37	8.2	0	histone H2A (H2A)
PF3D7_0618200	7.15	5.33	3.5	2.32e-116	conserved Plasmodium protein, unknown function
PF3D7_0618600	6.98	4.18	6.9	1.35e-271	rhomboid protease ROM10 (ROM10)
PF3D7_0618700	7.07	4.29	6.8	9.21e-297	trafficking protein particle complex subunit 6A, putative
PF3D7_0622400	5.67	3.68	4	1.45e-33	conserved Apicomplexan protein, unknown function
PF3D7_0622500	6.25	3.19	8.3	1.42e-293	RNA methyltransferase, putative
PF3D7_0626900	5.11	3.65	2.8	1.85e-38	mitochondrial ribosomal protein L46 precursor, putative
PF3D7_0627500	7.62	6.33	2.4	1.58e-79	protein DJ-1 (DJ1)
PF3D7_0627600	4.1	2.82	2.4	1.16e-17	conserved Plasmodium protein, unknown function
PF3D7_0630800	4.13	1.4	6.6	1.47e-62	conserved Plasmodium protein, unknown function
PF3D7_0630900	5.41	3.73	3.2	8.32e-96	ATP-dependent RNA helicase HAS1 (HAS1)
PF3D7_0702500	7.66	6.54	2.2	8.97e-81	Plasmodium exported protein, unknown function
PF3D7_0702900	7.24	4.63	6.1	6.06e-117	centrin, putative
PF3D7_0703300	5.42	4.32	2.1	3.73e-11	conserved Plasmodium protein, unknown function
PF3D7_0703700	7.92	6.22	3.2	1.16e-216	conserved Plasmodium protein, unknown function
PF3D7_0705300	5.75	3.96	3.5	1.35e-180	origin recognition complex subunit 2, putative (ORC2)
PF3D7_0705700	9.27	6.56	6.5	1.13e-249	40S ribosomal protein S29, putative
PF3D7_0705900	7.83	6.83	2	4.5e-46	ATP synthase subunit C, putative
PF3D7_0708100	7.76	6.3	2.7	1.03e-41	DNA-directed RNA polymerase 2 8.2 kDa polypeptide, putative
PF3D7_0708500	7.2	5.63	3	0	heat shock protein 86 family protein
PF3D7_0710300	7.41	3.77	12.5	0	conserved Plasmodium membrane protein, unknown function
PF3D7_0710500	5.27	4.07	2.3	1.92e-20	conserved Plasmodium protein, unknown function
PF3D7_0710600	11.39	7.95	10.8	0	60S ribosomal protein L34 (RPL34)
PF3D7_0710700	9.23	8.02	2.3	3.46e-219	conserved Plasmodium protein, unknown function
PF3D7_0713400	5.3	3.06	4.7	1.24e-85	serpentine receptor, putative (SR25)
PF3D7_0713700	6.38	4.47	3.8	1.8e-80	conserved Plasmodium protein, unknown function
PF3D7_0714600	7.25	5.12	4.4	0	conserved Plasmodium protein, unknown function
PF3D7_0715100	6.25	2.42	14.2	1.13e-95	C-Myc-binding protein, putative (MYCBP)
PF3D7_0715500	6.66	4.97	3.2	9.47e-28	mitochondrial ATP synthase F1, epsilon subunit, putative
PF3D7_0715700	4.76	1.19	11.9	3.96e-39	conserved Plasmodium protein, unknown function
PF3D7_0717000	5.44	2.97	5.5	1.44e-90	conserved Plasmodium membrane protein, unknown function
PF3D7_0719100	6.83	3.88	7.7	1.59e-172	conserved Plasmodium protein, unknown function
PF3D7_0719300	5.65	4.19	2.7	1.79e-144	actin-related protein, putative (ARP6)
PF3D7_0719600	10.31	7.57	6.7	0	60S ribosomal protein L11a, putative
PF3D7_0719700	10.51	7.8	6.5	0	40S ribosomal protein S10, putative
PF3D7_0720100	7.04	5.94	2.1	1.23e-50	small subunit rRNA processing protein, putative
PF3D7_0720200	6.69	5.28	2.7	1.23e-33	conserved Plasmodium protein, unknown function
PF3D7_0721100	9.37	7.43	3.8	0	conserved Plasmodium protein, unknown function
PF3D7_0721800	8.3	7.24	2.1	2.08e-47	conserved Plasmodium protein, unknown function
PF3D7_0721900	7.13	6.1	2	8.36e-16	V-type ATPase V0 subunit e, putative
PF3D7_0724100	8.52	7.29	2.3	0	conserved Plasmodium protein, unknown function
PF3D7_0724300	3.97	2.34	3.1	4.98e-22	3-demethylubiquinone-9 3-methyltransferase, putative (COQ3)
PF3D7_0726700	5.98	4.01	3.9	7.14e-53	conserved Plasmodium protein, unknown function
PF3D7_0726900	5.35	3.93	2.7	1.15e-57	mitochondrial import inner membrane translocase subunit TIM50, putative (TIM50)
PF3D7_0728400.1	6.45	4.04	5.3	1.18e-73	conserved Plasmodium protein, unknown function
PF3D7_0728400.2	6.45	4.05	5.3	3.36e-73	conserved Plasmodium protein, unknown function
PF3D7_0728500	4.84	3.28	2.9	3.31e-15	conserved Plasmodium protein, unknown function
PF3D7_0729400	6.41	4.05	5.1	3.96e-223	ribosome biogenesis protein BRX1 homolog, putative
PF3D7_0730000	5.57	2.55	8.1	1.15e-51	conserved Plasmodium protein, unknown function
PF3D7_0730800.1	8.47	6.37	4.3	0	Plasmodium exported protein, unknown function
PF3D7_0730800.2	8.47	6.37	4.3	0	Plasmodium exported protein, unknown function
PF3D7_0802200	11.23	8.89	5.1	0	1-cys peroxiredoxin (1-CysPxn)
PF3D7_0804800	6.86	5.32	2.9	8.05e-77	peptidyl-prolyl cis-trans isomerase (CYP24)
PF3D7_0806400	5.54	3.68	3.6	5.46e-38	glycosyltransferase family 28 protein, putative
PF3D7_0808300	5.68	4.64	2.1	5.24e-18	ubiquitin regulatory protein, putative
PF3D7_0810000	7.46	4.26	9.2	7.74e-149	acyl-CoA binding protein, putative
PF3D7_0810500	6.62	5.5	2.2	6.4e-48	protein phosphatase PPM7, putative (PPM7)
PF3D7_0813300	10.89	9.16	3.3	0	conserved Plasmodium protein, unknown function
PF3D7_0813600	8.34	5.97	5.2	0	translation initiation factor SUI1, putative
PF3D7_0813900	8.92	7.55	2.6	8.29e-164	40S ribosomal protein S16, putative
PF3D7_0814000	12.5	11.36	2.2	0	60S ribosomal protein L13-2, putative
PF3D7_0814200	13.34	11.11	4.7	0	DNA/RNA-binding protein Alba 1 (ALBA1)
PF3D7_0815600	7.91	6.78	2.2	2.39e-103	eukaryotic translation initiation factor 3 subunit G, putative (EIF3G)
PF3D7_0816200	5.68	2.63	8.3	6.56e-99	vacuolar protein sorting-associated protein 2, putative (VPS2)
PF3D7_0816700	5.8	4.4	2.6	2.3e-22	trafficking protein particle complex subunit 2-like protein, putative (TRAPPC2L)
PF3D7_0816800	5.58	3.36	4.7	1.56e-98	meiotic recombination protein DMC1, putative (DMC1)
PF3D7_0817500	9.4	7.72	3.2	0	protein kinase c inhibitor-like protein, putative
PF3D7_0818400	6.12	4.36	3.4	3.61e-55	rRNA-processing protein FCF1, putative (FCF1)
PF3D7_0819900	7.88	5.66	4.7	5.12e-122	U6 snRNA-associated Sm-like protein LSm3, putative (LSM3)
PF3D7_0820400	3.97	2.72	2.4	1.78e-19	conserved Plasmodium protein, unknown function
PF3D7_0821200	5.95	3.88	4.2	1.01e-62	conserved Plasmodium protein, unknown function
PF3D7_0822100	6.93	5.18	3.4	1.04e-110	mediator of RNA polymerase II transcription subunit 7, putative (MED7)
PF3D7_0822300	8.32	4.65	12.8	1.28e-283	small nuclear ribonucleoprotein G, putative (SNRPG)
PF3D7_0823700	5.71	3.61	4.3	2.22e-20	conserved Plasmodium protein, unknown function
PF3D7_0824600	4.05	2.83	2.3	4.62e-11	Fe-S cluster assembly protein DRE2, putative (DRE2)
PF3D7_0824700	3.59	2.38	2.3	2.9e-17	lipase maturation factor, putative (LMF1)
PF3D7_0825200	6.56	3.5	8.3	5.54e-139	translation initiation factor IF-3 (IF3a)
PF3D7_0825500	6.75	4.57	4.5	0	protein KRI1, putative (KRI1)
PF3D7_0827500	6.63	5.27	2.6	7.49e-75	apicoplast ribosomal protein L21 precursor, putative
PF3D7_0829300	7.16	5.38	3.4	2.31e-55	U6 snRNA-associated Sm-like protein LSm8, putative (LSM8)
PF3D7_0831500	7.87	6.14	3.3	1.58e-289	Plasmodium exported protein (PHIST), unknown function
PF3D7_0903900	11.38	9.29	4.3	0	60S ribosomal protein L32 (RPL32)
PF3D7_0904700	8.06	4.97	8.5	0	bacterial histone-like protein (HU)
PF3D7_0905600	3.38	1.79	3	2.02e-52	WD repeat-containing protein 66, putative (WDR66)
PF3D7_0906100	6.02	4.9	2.2	1.48e-21	vacuolar protein sorting-associated protein 46, putative (VPS46)
PF3D7_0907000	6.78	4.61	4.5	4.69e-50	conserved Plasmodium protein, unknown function
PF3D7_0907100	5.26	4.08	2.3	1.84e-98	conserved Plasmodium protein, unknown function
PF3D7_0907300	4.66	2.96	3.3	1.96e-27	conserved Plasmodium protein, unknown function
PF3D7_0908300.1	6.03	3.77	4.8	3.19e-120	conserved Plasmodium membrane protein, unknown function
PF3D7_0908300.2	6.22	3.9	5	1.26e-122	conserved Plasmodium membrane protein, unknown function
PF3D7_0908400	6.74	4.21	5.8	1.42e-145	conserved Plasmodium protein, unknown function
PF3D7_0909300	7.92	4.42	11.3	0	apoptosis-related protein (ARP)
PF3D7_0911000	5.67	4.37	2.5	9.89e-35	phosphatidylinositol N-acetylglucosaminyltransferase, putative
PF3D7_0911800	5.71	4.09	3.1	5.72e-51	conserved Plasmodium protein, unknown function
PF3D7_0913400	5.21	2.93	4.9	2.95e-40	conserved Plasmodium protein, unknown function
PF3D7_0913500	5	3.1	3.7	2.25e-66	protease, putative
PF3D7_0914100	4.77	3.55	2.3	2.07e-65	conserved Plasmodium protein, unknown function
PF3D7_0915600	7.04	5.08	3.9	3.39e-146	conserved Plasmodium protein, unknown function
PF3D7_0915700	5.32	3.14	4.5	2.76e-45	conserved Plasmodium protein, unknown function
PF3D7_0916300	3.79	1.95	3.6	1.14e-21	conserved Plasmodium protein, unknown function
PF3D7_0917100	5.46	3.57	3.7	4.78e-152	N-glycosylase/DNA lyase, putative (OGG1)
PF3D7_0919700	5.86	4.23	3.1	5.46e-50	pyridoxal 5'-phosphate dependent enzyme class III, putative
PF3D7_0921400	3.29	1.6	3.2	1.01e-12	NifU-like scaffold protein, putative (NifU)
PF3D7_0921700	6.53	5.27	2.4	2.93e-107	conserved Plasmodium protein, unknown function
PF3D7_0921900	9.63	6.83	7	0	conserved Plasmodium protein, unknown function
PF3D7_0924100	4.82	3.47	2.6	9.47e-51	conserved Plasmodium protein, unknown function
PF3D7_0925200	7.13	4.97	4.5	8.96E-315	ribosomal RNA-processing protein 8, putative (RRP8)
PF3D7_0925900	10.27	9.08	2.3	0	conserved Plasmodium protein, unknown function
PF3D7_0926200	8.85	6.34	5.7	3.21e-160	conserved Plasmodium protein, unknown function
PF3D7_0927000	5.97	2.67	9.8	9.32e-98	CS domain protein, putative
PF3D7_0927800	6.75	5.6	2.2	2.48e-49	cytochrome c oxidase subunit 5B, putative (COX5B)
PF3D7_0928500	6.8	3.88	7.6	1.48e-144	conserved Plasmodium protein, unknown function
PF3D7_0929500	5.97	4.07	3.7	8.98e-61	conserved protein, unknown function
PF3D7_0930400.1	5.77	4.74	2	8.71e-67	conserved Plasmodium protein, unknown function
PF3D7_0930400.2	5.77	4.74	2	8.71e-67	conserved Plasmodium protein, unknown function
PF3D7_0931200	7.02	4.04	7.9	2.43e-253	selenoprotein (Sel2)
PF3D7_0931400	9.45	8.13	2.5	0	conserved Plasmodium protein, unknown function
PF3D7_0931500	7.64	5.51	4.4	2.1e-229	conserved Plasmodium protein, unknown function
PF3D7_0932000	6.06	4.7	2.6	4.66e-18	conserved Plasmodium protein, unknown function
PF3D7_0932600	6.93	5.47	2.8	5.84e-84	apicoplast ribosomal protein S6, putative (RPS6)
PF3D7_0933000	5.38	4.32	2.1	4.43e-46	mRNA processing protein, putative
PF3D7_0933100	5.38	2.45	7.6	5.08e-300	conserved Plasmodium protein, unknown function
PF3D7_0933900	6.51	5.45	2.1	1.19e-32	conserved Plasmodium protein, unknown function
PF3D7_0934500	6.94	5.9	2.1	6.32e-39	V-type proton ATPase subunit E, putative
PF3D7_0935000	6.88	4.39	5.6	2.37e-153	U2 small nuclear ribonucleoprotein B'', putative
PF3D7_0935100	7.36	6.12	2.4	5.32e-25	conserved protein, unknown function
PF3D7_0935300	5.7	2.81	7.4	5.66e-55	phosphatidylinositol N-acetylglucosaminyltransferase subunit P, putative
PF3D7_0936600	4.9	3.05	3.6	1.53e-41	Plasmodium exported protein (PHISTc), unknown function (GEXP05)
PF3D7_1001500	10.07	6.86	9.2	0	early transcribed membrane protein 10.1 (ETRAMP10)
PF3D7_1002900	6.81	5.18	3.1	2.49e-50	conserved Plasmodium protein, unknown function
PF3D7_1003300	6.78	4.65	4.4	3.64e-91	N-acetyltransferase, putative
PF3D7_1003500	9.97	8.68	2.4	9.57e-245	40S ribosomal protein S20e, putative
PF3D7_1005200	5.79	2.07	13.2	5.01e-40	conserved Plasmodium protein, unknown function
PF3D7_1006700	7.53	6.05	2.8	1.34e-193	conserved Plasmodium protein, unknown function
PF3D7_1006800	10.83	7.45	10.4	0	RNA-binding protein, putative
PF3D7_1007100	5.81	4.05	3.4	1.49e-27	conserved Plasmodium protein, unknown function
PF3D7_1007500	6.64	3.88	6.8	1.15e-85	conserved Plasmodium protein, unknown function
PF3D7_1010700	8.15	5.85	4.9	0	dolichyl-phosphate-mannose protein mannosyltransferase, putative
PF3D7_1011200.1	4.79	2.96	3.6	8.01e-16	conserved Plasmodium protein, unknown function
PF3D7_1011200.2	4.79	2.94	3.6	3.69e-16	conserved Plasmodium protein, unknown function
PF3D7_1012200	5.5	2.51	8	1.34e-109	conserved Plasmodium protein, unknown function
PF3D7_1012800	4.17	2.7	2.8	2.93e-50	conserved Plasmodium protein, unknown function
PF3D7_1013700	4.88	3.24	3.1	2.95e-22	conserved Plasmodium protein, unknown function
PF3D7_1013800	4.94	3.31	3.1	3.84e-54	conserved Plasmodium protein, unknown function
PF3D7_1015100	5.11	3.54	3	5.95e-47	conserved protein, unknown function
PF3D7_1016800	3.22	0.87	5.1	2.77e-26	Plasmodium exported protein (PHISTc), unknown function
PF3D7_1016900	7.54	5.85	3.2	1.27e-72	early transcribed membrane protein 10.3 (ETRAMP10.3)
PF3D7_1017400	5.67	3.84	3.6	5.19e-55	phosphomannomutase, putative (PMM)
PF3D7_1019700	5.46	4.45	2	1.9e-60	conserved Plasmodium protein, unknown function
PF3D7_1020000	6.2	5.03	2.2	5.04e-42	large subunit rRNA processing RRM protein, putative
PF3D7_1021300	4.21	2.82	2.6	1.05e-24	conserved Plasmodium membrane protein, unknown function
PF3D7_1021500	6.24	5.06	2.3	1.83e-91	RNA helicase, putative
PF3D7_1022100	4.76	2.81	3.9	7.27e-37	conserved Plasmodium protein, unknown function
PF3D7_1022400	8.56	7.5	2.1	2.15e-270	serine/arginine-rich splicing factor 4 (SRSF4)
PF3D7_1023500	6.1	4.42	3.2	1.01e-25	conserved Plasmodium protein, unknown function
PF3D7_1023600	5.42	2.6	7.1	1.79e-183	conserved Plasmodium protein, unknown function
PF3D7_1024200	3.65	1.63	4.1	1.17e-13	RNA-binding protein, putative
PF3D7_1024500	4.88	3.26	3.1	6.4e-29	conserved Plasmodium protein, unknown function
PF3D7_1025600	7.67	6.05	3.1	2.72e-47	cytochrome c oxidase copper chaperone, putative (COX17)
PF3D7_1025800	7.18	2.46	26.4	3.22e-131	conserved Plasmodium protein, unknown function
PF3D7_1026000	10.09	8.75	2.5	0	conserved Plasmodium protein, unknown function
PF3D7_1026100	4.98	2.3	6.4	1.33e-50	conserved Plasmodium protein, unknown function
PF3D7_1027100	7.3	5.13	4.5	0	U3 small nucleolar ribonucleoprotein protein MPP10, putative (MPP10)
PF3D7_1028400	5.44	3.96	2.8	1.06e-61	nucleolar preribosomal assembly protein, putative
PF3D7_1028500	5.15	3.79	2.6	1.93e-74	conserved Plasmodium protein, unknown function
PF3D7_1032600	5.93	3.37	5.9	1.72e-153	conserved protein, unknown function
PF3D7_1035200	4.05	2.88	2.3	1.17e-20	S-antigen
PF3D7_1035400	7.34	5.22	4.3	2.91e-300	merozoite surface protein 3 (MSP3)
PF3D7_1035500	5.64	3.82	3.5	3.46e-79	merozoite surface protein 6 (MSP6)
PF3D7_1035900	2.46	0.88	3	8.55e-18	probable protein, unknown function (M566)
PF3D7_1037300	8.67	7.59	2.1	1.9e-171	ADP/ATP transporter on adenylate translocase (ADT)
PF3D7_1037800	4.01	1.71	4.9	3.45e-107	dynein intermediate chain, putative
PF3D7_1103100	11.94	10.26	3.2	0	60S acidic ribosomal protein P1, putative (RPP1)
PF3D7_1103900	8.43	4.49	15.3	7.98e-240	conserved Plasmodium protein, unknown function
PF3D7_1105000	13.92	8.52	42.2	0	histone H4 (H4)
PF3D7_1105100	13.73	12.52	2.3	0	histone H2B (H2B)
PF3D7_1106100	5.55	3.91	3.1	1.16e-45	apicoplast ribosomal protein S15 precursor, putative
PF3D7_1107000	8.58	6.29	4.9	2.23e-284	U6 snRNA-associated Sm-like protein LSm4, putative (LSM4)
PF3D7_1107500	5.06	3.37	3.2	2.17e-21	prefoldin, putative
PF3D7_1108600	10.33	8.04	4.9	0	endoplasmic reticulum-resident calcium binding protein (ERC)
PF3D7_1109900	10.75	8.96	3.5	0	60S ribosomal protein L36 (RPL36)
PF3D7_1110000	7.29	3.94	10.2	7.9e-127	conserved Plasmodium protein, unknown function
PF3D7_1110300	7.23	5.88	2.5	1.07e-77	conserved Plasmodium protein, unknown function
PF3D7_1110800	5.84	3.09	6.7	1.96e-92	conserved Plasmodium protein, unknown function
PF3D7_1111300	5.59	4.48	2.2	1.12e-23	SNARE protein, putative (GS27)
PF3D7_1111500	5.53	3.73	3.5	8.48e-27	acylphosphatase, putative
PF3D7_1113800	5.77	4.74	2	2.91e-51	conserved Plasmodium membrane protein, unknown function
PF3D7_1114100.1	5.95	4.07	3.7	1.65e-77	rhomboid protease ROM1 (ROM1)
PF3D7_1114100.2	5.96	4.08	3.7	1.16e-77	rhomboid protease ROM1 (ROM1)
PF3D7_1114800	5.25	2.44	7	1.17e-126	glycerol-3-phosphate dehydrogenase, putative (G3PDH)
PF3D7_1115600	9.03	6.49	5.8	0	peptidyl-prolyl cis-trans isomerase (CYP19B)
PF3D7_1117300	8.03	6.77	2.4	1.12e-67	conserved Plasmodium protein, unknown function
PF3D7_1117400	4.95	3.47	2.8	6.37e-38	conserved Plasmodium protein, unknown function
PF3D7_1118500	8.44	5.64	6.9	0	box C/D snoRNP rRNA 2'-O-methylation factor, putative
PF3D7_1118900	6.54	3.13	10.6	5.56e-232	conserved Plasmodium protein, unknown function
PF3D7_1119200	7.51	5.13	5.2	3.31e-172	conserved protein, unknown function
PF3D7_1120000	7.16	5.44	3.3	0	conserved Plasmodium protein, unknown function
PF3D7_1121000	6.3	3.46	7.2	1.94e-189	palmitoyltransferase, putative (DHHC3)
PF3D7_1121100	5.73	4.68	2.1	6.95e-110	conserved Plasmodium protein, unknown function
PF3D7_1121400	2.51	1.32	2.3	9.3e-11	WD repeat-containing protein, putative
PF3D7_1122600	2.71	1.24	2.8	1.73e-50	conserved Plasmodium protein, unknown function
PF3D7_1124700	8.65	7.44	2.3	6.02e-219	GrpE protein homolog, mitochondrial, putative (MGE1)
PF3D7_1124800	8.92	7.9	2	1.47e-148	nuclear preribosomal assembly protein, putative
PF3D7_1124900	11.26	9.21	4.1	0	60S ribosomal protein L35, putative
PF3D7_1125900	8.77	5.15	12.3	0	conserved Plasmodium protein, unknown function
PF3D7_1126200	9.69	8.4	2.4	2.53e-264	40S ribosomal protein S18, putative
PF3D7_1126400	6.71	5.17	2.9	5.8e-59	large ribosomal subunit processing factor, putative
PF3D7_1126900	9.04	5.71	10	0	small nuclear ribonucleoprotein F, putative (SNRPF)
PF3D7_1128200	8.28	5.61	6.4	0	multiprotein bridging factor type 1, putative (MBF1)
PF3D7_1129400	6.3	5.24	2.1	1.7e-69	RNA methyltransferase, putative
PF3D7_1130100	11.48	9.93	2.9	0	60S ribosomal protein L38 (RPL38)
PF3D7_1131000	7.39	5.82	3	2.84e-90	RNA-binding protein s1, putative
PF3D7_1131200	5.3	3.53	3.4	3.52e-62	conserved Plasmodium protein, unknown function
PF3D7_1132500	3.26	0.73	5.8	2.54e-131	amino acid transporter, putative
PF3D7_1132600	6.34	4.83	2.8	1.39e-92	pre-mRNA-splicing factor 38A, putative (PRP38A)
PF3D7_1132800	7.45	5.21	4.7	2.7e-258	aquaglyceroporin (AQP)
PF3D7_1133700	5.06	4.02	2.1	1.05e-46	conserved Plasmodium protein, unknown function
PF3D7_1135700	7.75	5.48	4.8	9.34e-95	conserved Plasmodium protein, unknown function
PF3D7_1135900	7.84	6.61	2.4	4.55e-130	3-oxo-5-alpha-steroid 4-dehydrogenase, putative
PF3D7_1137500	6.05	3.78	4.8	1.24e-69	apicoplast ribosomal protein S14p/S29e precursor, putative
PF3D7_1140100	6.2	4.64	3	1.77e-31	V-type proton ATPase subunit F, putative
PF3D7_1140200	9.58	8.3	2.4	0	conserved Plasmodium protein, unknown function
PF3D7_1141400	6.88	5.17	3.3	3.99e-154	phosphatidylinositol N-acetylglucosaminyltransferase subunit H, putative (PIGH)
PF3D7_1141500	3.68	1.81	3.6	1.06e-21	conserved Plasmodium protein, unknown function
PF3D7_1141700	5.41	4.26	2.2	2.93e-24	conserved Plasmodium protein, unknown function
PF3D7_1142500	9.94	5.99	15.5	0	60S ribosomal protein L28 (RPL28)
PF3D7_1142600	10.68	7.37	9.9	0	60S ribosomal protein L35ae, putative
PF3D7_1142800	7.22	5.25	3.9	5.53e-208	conserved Plasmodium protein, unknown function
PF3D7_1143900	4.79	2.68	4.3	6.8e-63	carbohydrate kinase, putative
PF3D7_1144000	8.66	6.7	3.9	1.38e-154	40S ribosomal protein S21 (RPS21)
PF3D7_1144300	8.99	7.08	3.8	2.82e-90	60S ribosomal protein L41 (RPL41)
PF3D7_1145700	3.42	2.21	2.3	3.31e-11	bicoid-interacting protein BIN3, putative
PF3D7_1146900	5.99	2.82	9	7.42e-112	protein YIPF6, putative
PF3D7_1147400	5.7	2.94	6.8	6.84e-34	conserved Plasmodium protein, unknown function
PF3D7_1147800.1	2.26	0.76	2.8	3.79e-51	merozoite adhesive erythrocytic binding protein (MAEBL)
PF3D7_1147800.2	2.28	0.78	2.8	3.79e-51	merozoite adhesive erythrocytic binding protein (MAEBL)
PF3D7_1200700	2.97	1.86	2.1	1.86e-16	acyl-CoA synthetase (ACS7)
PF3D7_1201900	5.9	4.38	2.9	9.8e-39	conserved protein, unknown function
PF3D7_1202100.1	7	5.84	2.2	9.53e-87	conserved protein, unknown function
PF3D7_1202100.2	7	5.84	2.2	9.53e-87	conserved protein, unknown function
PF3D7_1202200	5.22	3.92	2.5	2.3e-28	mitochondrial phosphate carrier protein (MPC)
PF3D7_1202400	4.76	3.43	2.5	1.14e-16	peptidyl-prolyl cis-trans isomerase (CYP26)
PF3D7_1203100	8.05	5.27	6.9	0	conserved Plasmodium protein, unknown function
PF3D7_1203200	7.05	4.45	6.1	7.01e-100	signal recognition particle subunit SRP14 (SRP14)
PF3D7_1204300	11.49	9.19	4.9	0	eukaryotic translation initiation factor 5A (EIF5A)
PF3D7_1204700	5.44	3.98	2.7	2.77e-16	conserved Plasmodium protein, unknown function
PF3D7_1208300	8.18	6.25	3.8	1.99e-206	mitochondrial ACP precursor, putative
PF3D7_1208600	6.67	3.73	7.7	2.22e-66	mitochondrial import inner membrane translocase subunit TIM10, putative (TIM10)
PF3D7_1209200	5.86	2.95	7.5	3.33e-55	U6 snRNA-associated Sm-like protein LSm7, putative (LSM7)
PF3D7_1210300	4.87	2.86	4	2.33e-33	conserved Plasmodium protein, unknown function
PF3D7_1211800	8.35	5.39	7.8	0	polyubiquitin (PfpUB)
PF3D7_1212100	6.91	4.63	4.9	0	peripheral plastid protein 1, putative (PPP1)
PF3D7_1212600.1	8.63	4.13	22.7	0	conserved protein, unknown function
PF3D7_1212600.2	9.12	4.27	28.9	0	conserved protein, unknown function
PF3D7_1213200	5.21	4.01	2.3	2.61e-21	conserved Plasmodium protein, unknown function
PF3D7_1214000	5.56	3.94	3.1	1.57e-25	conserved Plasmodium protein, unknown function
PF3D7_1214900	6.77	3.64	8.8	8.74e-244	conserved Plasmodium membrane protein, unknown function
PF3D7_1215300	5.62	4.2	2.7	3.17e-15	10 kDa chaperonin (CPN10)
PF3D7_1217800	5.94	2.96	7.9	4.8e-45	zinc finger protein, putative
PF3D7_1220400	6.22	4.97	2.4	2.82e-79	debranching enzyme-associated ribonuclease, putative (DRN1)
PF3D7_1220600	5.05	2.83	4.7	2.54e-69	conserved Plasmodium protein, unknown function
PF3D7_1221300	4.92	3.5	2.7	1.93e-60	conserved Plasmodium protein, unknown function
PF3D7_1223000	5.84	3.61	4.7	5.3e-47	conserved Plasmodium protein, unknown function
PF3D7_1225400	6.4	3.35	8.3	7.79e-185	conserved Plasmodium protein, unknown function
PF3D7_1225500	6.17	5.14	2	5.67e-43	small subunit rRNA processing factor, putative
PF3D7_1227900	5.81	4.4	2.7	2.59e-83	RNA pseudouridylate synthase, putative
PF3D7_1228100	5.31	4.15	2.2	9.58e-33	leucine-rich repeat protein (LRR13)
PF3D7_1229400	11.82	7.93	14.8	0	macrophage migration inhibitory factor (MIF)
PF3D7_1229700	6.59	4.56	4.1	5.73e-41	conserved Plasmodium protein, unknown function
PF3D7_1230400	5.21	3.9	2.5	2.83e-19	ATP-dependent protease subunit ClpQ (ClpQ)
PF3D7_1230800	7.35	5.99	2.5	1.7e-218	conserved Plasmodium protein, unknown function
PF3D7_1231700	6.07	3.42	6.3	1.32e-35	conserved Plasmodium protein, unknown function
PF3D7_1232800	5.01	3.16	3.6	3.42e-22	conserved Plasmodium protein, unknown function
PF3D7_1233100	8.77	7.42	2.6	7.13e-137	conserved protein, unknown function
PF3D7_1233700	4.08	2.42	3.1	5.17e-40	homocysteine S-methyltransferase, putative
PF3D7_1235100	4.72	2.45	4.8	1.06e-13	conserved Plasmodium protein, unknown function
PF3D7_1235300	7.61	6.37	2.4	0	CCR4-NOT transcription complex subunit 4, putative (NOT4)
PF3D7_1237900	5.27	4.08	2.3	8.72e-86	conserved Plasmodium protein, unknown function
PF3D7_1238400	4.31	2.12	4.6	2.07e-30	conserved Plasmodium protein, unknown function
PF3D7_1238700	5.48	4.15	2.5	1.65e-54	conserved Plasmodium protein, unknown function
PF3D7_1239300	3.82	2.26	3	2.96e-12	conserved Plasmodium protein, unknown function
PF3D7_1241500	6.29	4.82	2.8	6.42e-93	conserved Plasmodium protein, unknown function
PF3D7_1241900	6.65	5.59	2.1	4.05e-93	tetratricopeptide repeat protein, putative
PF3D7_1242300	5.6	2.01	12	2.04e-100	conserved Plasmodium membrane protein, unknown function
PF3D7_1242900	7.04	5.05	4	1.97e-61	mitochondrial import inner membrane translocase subunit TIM13, putative (TIM13)
PF3D7_1243600	10.9	8.96	3.8	0	translation initiation factor SUI1, putative
PF3D7_1244600	5.74	4.38	2.6	2.49e-44	ADP-ribosylation factor GTPase-activating protein, putative (ARFGAP)
PF3D7_1244700	8.28	5.24	8.2	0	conserved Plasmodium protein, unknown function
PF3D7_1245400	4.95	3.94	2	3.98e-15	mitochondrial ribosomal protein L3 precursor, putative
PF3D7_1245500	4.94	3.85	2.1	2.26e-23	conserved Plasmodium protein, unknown function
PF3D7_1246400	4.87	3.41	2.7	7.21e-19	myosin A tail domain interacting protein (MTIP)
PF3D7_1246600	7.56	6.37	2.3	8.7e-130	pre-mRNA-splicing factor, putative
PF3D7_1247100	4.75	3.62	2.2	6.93e-13	conserved Plasmodium protein, unknown function
PF3D7_1247400	7.55	5.83	3.3	7.12e-211	FK506-binding protein (FKBP)-type peptidyl-prolyl isomerase (FKBP35)
PF3D7_1248800	5.26	3.76	2.8	1.74e-12	conserved Plasmodium protein, unknown function
PF3D7_1249900	6.3	4.92	2.6	5.12e-125	apicoplast dimethyladenosine synthase, putative
PF3D7_1250000	8.17	5.89	4.9	2.87e-284	rRNA-processing protein, putative
PF3D7_1250300	6.81	5.14	3.2	3.68e-117	vacuolar protein sorting-associated protein 26, putative (VPS26)
PF3D7_1250700	7.49	5.63	3.6	1e-136	conserved Plasmodium protein, unknown function
PF3D7_1251100	6.74	5.01	3.3	3.72e-56	conserved Plasmodium protein, unknown function
PF3D7_1251600	6.86	5.8	2.1	5.36e-113	conserved Plasmodium protein, unknown function
PF3D7_1252300	10.98	7.89	8.5	0	conserved Plasmodium protein, unknown function
PF3D7_1253100	5.47	3.4	4.2	1.18e-68	Plasmodium exported protein (PHISTa), unknown function
PF3D7_1253200	6.32	5.2	2.2	5.24e-19	Plasmodium exported protein, unknown function
PF3D7_1302800	11.11	8.23	7.4	0	40S ribosomal protein S7, putative
PF3D7_1304300	5.39	3.12	4.8	4.69e-56	conserved Plasmodium protein, unknown function
PF3D7_1305600	5.81	4.31	2.8	7.35e-56	membrane integral peptidase, M50 family, putative
PF3D7_1305700	4.8	3.38	2.7	6.58e-17	conserved Plasmodium protein, unknown function
PF3D7_1306400	8.25	7.1	2.2	2.06e-194	26S protease regulatory subunit 10B, putative (RPT4)
PF3D7_1306800	6.88	5.08	3.5	4.87e-192	RED-like protein, putative
PF3D7_1306900	6.85	4.77	4.2	2.4e-264	U1 small nuclear ribonucleoprotein A, putative
PF3D7_1307200	7.7	4.89	7	0	DnaJ protein, putative
PF3D7_1307400	2.94	0.84	4.3	6.63e-24	conserved Plasmodium protein, unknown function
PF3D7_1307800	5.91	4.45	2.7	3.86e-94	fork head domain protein, putative
PF3D7_1308100	6.34	4.65	3.2	3.27e-46	CCAAT-binding transcription factor, putative
PF3D7_1309100	12.5	10.1	5.3	0	60S ribosomal protein L24, putative
PF3D7_1309900	3.91	1.39	5.7	2.6e-29	conserved Plasmodium protein, unknown function
PF3D7_1310500	4.97	3.36	3.1	4.43e-24	conserved protein, unknown function
PF3D7_1310900	4.9	3.87	2	1.01e-13	mitochondrial ribosomal protein S15 precursor, putative
PF3D7_1311200	5.16	4.09	2.1	5.94e-29	alternative splicing regulator, putative
PF3D7_1312300	6.34	4.27	4.2	2.23e-118	mitochondrial ribosomal protein S35 precursor, putative
PF3D7_1314400	3.77	1.45	5	9.18e-14	conserved Plasmodium protein, unknown function
PF3D7_1315100	3.15	1.77	2.6	4.89e-12	serine/threonine protein kinase (PK9)
PF3D7_1317400	8.61	6.09	5.8	0	conserved Plasmodium protein, unknown function
PF3D7_1317500	5.93	4.76	2.2	3.46e-11	conserved Plasmodium protein, unknown function
PF3D7_1317900	4.72	3.69	2	1.54e-36	small ribosomal subunit nuclear export protein, putative
PF3D7_1319800	4.42	2.05	5.2	1.7e-23	probable protein, unknown function
PF3D7_1320100	5.66	3.56	4.3	1.53e-53	ATP-dependent Clp protease adaptor protein ClpS, putative
PF3D7_1320500	5.14	3.91	2.3	1.37e-16	SNARE protein, putative (SNAP23)
PF3D7_1321200	6.59	4.91	3.2	5.85e-29	conserved protein, unknown function
PF3D7_1321400	5.69	3.09	6.1	7.01e-121	palmitoyltransferase, putative (DHHC8)
PF3D7_1321800	6.21	4.88	2.5	2.9e-45	protein transport protein SFT2, putative
PF3D7_1322800	5.48	3.85	3.1	1.98e-19	conserved Plasmodium protein, unknown function
PF3D7_1323000	4.48	2.09	5.3	6.63e-38	beta-hydroxyacyl-ACP dehydratase (FabZ)
PF3D7_1323100	11.15	8.81	5	0	60S ribosomal protein L6, putative
PF3D7_1323400	12.19	9.61	6	0	60S ribosomal protein L23 (RPL23)
PF3D7_1323900	8.1	5.28	7.1	0	protein BCP1, putative
PF3D7_1324200	8.33	5.8	5.8	0	micro-fibrillar-associated protein, putative
PF3D7_1324900	10.85	9.31	2.9	0	L-lactate dehydrogenase (LDH)
PF3D7_1325600	7.14	5.22	3.8	2.48e-90	mitochondrial fission 1 protein, putative (FIS1)
PF3D7_1326000	5.96	3.82	4.4	2.78e-57	conserved Plasmodium protein, unknown function
PF3D7_1326800	4.87	3.68	2.3	1.25e-25	syntaxin, Qa-SNARE family (SYN18)
PF3D7_1328100	7.49	6.26	2.3	1.04e-92	proteasome subunit beta type-7, putative
PF3D7_1330100	7.62	5.41	4.6	8.29e-206	conserved Plasmodium protein, unknown function
PF3D7_1331800	11.93	8.25	12.8	0	60S ribosomal protein L23, putative
PF3D7_1332300	6.42	5	2.7	4.13e-38	trafficking protein particle complex subunit 2, putative (TRAPPC2)
PF3D7_1332600	6.2	4.97	2.3	3.6e-85	apurinic/apyrimidinic endonuclease Apn1, putative (APN1)
PF3D7_1334300	7.95	5.22	6.6	0	MSP7-like protein (MSRP5)
PF3D7_1335100	6.3	4.68	3.1	6.54e-94	merozoite surface protein 7 (MSP7)
PF3D7_1336800	7.78	5.25	5.8	0	nuclear movement protein, putative (NUDC)
PF3D7_1338200	10.65	9.08	3	0	60S ribosomal protein L6-2, putative
PF3D7_1340300	6.67	5.07	3	3.77E-316	nucleolar complex protein 2, putative
PF3D7_1340700	5.68	4.61	2.1	1.71e-18	ras-related protein Rab-11B (RAB11b)
PF3D7_1342000	11.94	9.64	4.9	0	40S ribosomal protein S6
PF3D7_1342700	6.1	4.37	3.3	5.13e-17	transcription activator, putative
PF3D7_1343000	11.39	10.19	2.3	0	phosphoethanolamine N-methyltransferase (PMT)
PF3D7_1343200	5.91	4.28	3.1	1.19e-106	tRNA guanosine-2'-O-methyltransferase, putative
PF3D7_1344600	5.37	3.43	3.8	3.85e-83	lipoyl synthase (LipA)
PF3D7_1345000	6.45	3.14	9.9	2.59e-286	conserved Plasmodium protein, unknown function
PF3D7_1345100	7.96	5.58	5.2	7.23e-244	thioredoxin 2 (TRX2)
PF3D7_1346300	10.16	7.48	6.4	0	DNA/RNA-binding protein Alba 2 (ALBA2)
PF3D7_1347000	3.66	1.9	3.4	3.64e-23	WD repeat-containing protein 92, putative (WDR92)
PF3D7_1347300	6.28	4.59	3.2	2.59e-63	conserved Plasmodium membrane protein, unknown function
PF3D7_1348200	6.82	4.72	4.3	1.06e-121	step II splicing factor, putative
PF3D7_1349000	2.53	0.6	3.8	5.7e-22	conserved Plasmodium protein, unknown function
PF3D7_1349700	6.18	3.46	6.6	6.99e-144	peptidase, putative
PF3D7_1351400	11.1	8.12	7.9	0	60S ribosomal protein L17, putative
PF3D7_1353200	6.64	3.24	10.6	5.78e-138	membrane associated histidine-rich protein (MAHRP2)
PF3D7_1354600	5.84	3.6	4.7	4.64e-87	60S ribosomal protein L7-2, putative
PF3D7_1354900	6.46	4.89	3	2.28e-176	conserved Plasmodium protein, unknown function
PF3D7_1358100	8.2	7.04	2.2	0	small subunit rRNA processing factor, putative
PF3D7_1360000	5.8	4.16	3.1	3.3e-36	conserved Plasmodium protein, unknown function
PF3D7_1361600	5.04	3.44	3	4.86e-17	iron-sulfur assembly protein, putative
PF3D7_1361700	6.16	3.13	8.2	3.15e-146	cytochrome c oxidase subunit 2, putative
PF3D7_1362300	7.14	3.69	10.9	9.3e-268	conserved protein, unknown function
PF3D7_1363600	5.64	3.92	3.3	4.05e-45	conserved Plasmodium protein, unknown function
PF3D7_1364800	6.34	5.1	2.4	2.47e-34	DNA-directed RNA polymerase II, putative
PF3D7_1365000	7.23	6.05	2.3	1.04e-90	conserved Plasmodium protein, unknown function
PF3D7_1365100	6.19	4.75	2.7	1.69e-24	mitochondrial ribosomal protein S17 precursor, putative
PF3D7_1365600	5.71	2.54	9	3.95e-280	DNA topoisomerase VI, b subunit, putative
PF3D7_1365900	10.24	6.93	9.9	0	ubiquitin-60S ribosomal protein L40
PF3D7_1366200	6.92	4.06	7.2	2.35e-148	conserved Plasmodium protein, unknown function
PF3D7_1366500	7.67	5.67	4	3.39e-145	nucleoside diphosphate kinase (NDK)
PF3D7_1366700	5.16	3.13	4.1	1.74e-70	conserved Plasmodium protein, unknown function
PF3D7_1367100	7.02	5.08	3.9	1.42e-251	U1 small nuclear ribonucleoprotein, putative
PF3D7_1368300	7.68	5.7	3.9	3.93e-221	conserved Plasmodium protein, unknown function
PF3D7_1401400	9.99	7.92	4.2	0	early transcribed membrane protein 14.1 (ETRAMP14)
PF3D7_1402200	7.86	5.54	5	5.43e-264	conserved Plasmodium protein, unknown function
PF3D7_1402500	11.94	10.33	3.1	0	ubiquitin-40S ribosomal protein S27a, putative
PF3D7_1402700	5.61	3.82	3.4	2.41e-130	U2 snRNP-associated SURP motif-containing protein, putative (SR140)
PF3D7_1403900	6.51	4.73	3.4	1.87e-108	serine/threonine protein phosphatase CPPED1, putative (CPPED1)
PF3D7_1405900	6.54	4.35	4.6	0	RNA-binding protein, putative
PF3D7_1406000	6.89	5.77	2.2	2.17e-21	RNA-binding protein, putative
PF3D7_1406500	3.86	1.68	4.5	1.25e-145	WD repeat-containing protein 65, putative (WDR65)
PF3D7_1406700	6.01	3.11	7.5	1.05e-106	vacuolar protein sorting-associated protein 29, putative (VPS29)
PF3D7_1407200	4.55	3.32	2.4	6.87e-16	conserved Plasmodium protein, unknown function
PF3D7_1407600	4.55	3.39	2.2	3.01e-88	conserved Plasmodium protein, unknown function
PF3D7_1408500	7.87	4.43	10.8	0	conserved Plasmodium protein, unknown function
PF3D7_1408600	11.98	10.89	2.1	0	40S ribosomal protein S8e, putative
PF3D7_1410900	7.19	5.9	2.4	1.31e-192	ribosome maturation protein SBDS, putative
PF3D7_1412300	10.11	8.87	2.4	1.3e-261	nuclear transport factor 2, putative (NTF2)
PF3D7_1413200	4.2	2.88	2.5	1.25e-20	conserved Plasmodium protein, unknown function
PF3D7_1413400	5.82	4.05	3.4	1.61e-146	30S ribosomal protein S9, putative
PF3D7_1414300	10.58	8.81	3.4	0	60S ribosomal protein L10, putative
PF3D7_1415900	6.15	3.7	5.5	4.92e-71	zinc finger protein, putative
PF3D7_1416900	7.01	5	4	2.61e-93	prefoldin subunit 2, putative
PF3D7_1418300	5.04	3.3	3.3	1.42e-19	calmodulin, putative
PF3D7_1420300	3.97	2.5	2.8	1.05e-16	zinc finger protein, putative
PF3D7_1421200	10.41	7.97	5.4	0	40S ribosomal protein S25 (RPS25)
PF3D7_1424100	10.74	9.19	2.9	0	60S ribosomal protein L5, putative
PF3D7_1424400	11.51	9.23	4.8	0	60S ribosomal protein L7-3, putative
PF3D7_1425700	6.83	4.32	5.7	2.71e-277	conserved Plasmodium protein, unknown function
PF3D7_1426000	11.2	8.47	6.6	0	60S ribosomal protein L21 (RPL21)
PF3D7_1427600	4.27	2.92	2.6	1.19e-25	CorA-like Mg2+ transporter protein, putative
PF3D7_1427700	6.95	3.58	10.3	5.38e-79	conserved Plasmodium protein, unknown function
PF3D7_1427800	4.76	3.64	2.2	1.14e-12	exosome complex exonuclease RRP41, putative (RRP41)
PF3D7_1428300	7.09	5.98	2.2	1.45e-79	proliferation-associated protein 2g4, putative
PF3D7_1429100	6.73	5.19	2.9	1.39e-175	apicoplast ribosomal protein L15 precursor, putative
PF3D7_1429600	5.9	4.63	2.4	2.11e-28	conserved Plasmodium protein, unknown function (GEXP03)
PF3D7_1431000	4.91	3.9	2	9.56e-12	mitochondrial ribosomal protein L17-2 precursor, putative
PF3D7_1431400	3.39	1.74	3.1	1.96e-46	conserved Plasmodium protein, unknown function
PF3D7_1431600	4.63	3.53	2.2	2.97e-20	ATP-specific succinyl-CoA synthetase beta subunit, putative
PF3D7_1431700	11.23	9.05	4.5	0	60S ribosomal protein L14, putative
PF3D7_1432100	7.61	6.16	2.7	7.49e-151	voltage-dependent anion-selective channel protein, putative
PF3D7_1433000	7.84	3.98	14.6	1.42e-143	H/ACA ribonucleoprotein complex subunit 3, putative (NOP10)
PF3D7_1433600	8.65	6.51	4.4	1.11e-214	microsomal signal peptidase protein, putative (SPC1)
PF3D7_1435000	4.48	3.26	2.3	3.31e-21	cytochrome c oxidase assembly protein, putative
PF3D7_1435500	8.48	6.86	3.1	6.46e-295	conserved Plasmodium protein, unknown function
PF3D7_1438100	5.93	4.41	2.9	8.25e-71	secretory complex protein 62 (SEC62)
PF3D7_1438900	8.6	6.89	3.3	8.26e-274	thioredoxin peroxidase 1 (Trx-Px1)
PF3D7_1439900	8.46	6.63	3.6	0	triosephosphate isomerase (TIM)
PF3D7_1441800	6.11	4.7	2.7	4.04e-42	vacuolar-sorting protein SNF7, putative
PF3D7_1443100	7.04	5.75	2.4	2e-158	conserved Plasmodium protein, unknown function
PF3D7_1443300	6.26	4.13	4.4	9.58e-44	U6 snRNA-associated Sm-like protein LSm5, putative (LSM5)
PF3D7_1444900	6.58	4.42	4.5	4.7e-91	conserved Plasmodium protein, unknown function
PF3D7_1445700	7.74	6.66	2.1	4.2e-106	conserved Plasmodium protein, unknown function
PF3D7_1446800	4.77	3.11	3.2	1.8e-22	heme detoxification protein (HDP)
PF3D7_1447100	7.42	4.94	5.6	1.02e-165	conserved Plasmodium protein, unknown function
PF3D7_1447200	8.1	6.48	3.1	0	conserved Plasmodium protein, unknown function
PF3D7_1447300	5.44	3.64	3.5	6.41e-22	mitochondrial ribosomal protein S14 precursor, putative
PF3D7_1448200	2.64	0.48	4.5	2.36e-68	conserved Plasmodium protein, unknown function
PF3D7_1449200	7.86	4.99	7.3	4.5e-162	conserved Plasmodium protein, unknown function
PF3D7_1450700	8.41	7.09	2.5	0	conserved Plasmodium protein, unknown function
PF3D7_1452800	4.49	2.83	3.2	1.31e-23	conserved Plasmodium protein, unknown function
PF3D7_1453700	10.66	8.64	4.1	0	co-chaperone p23 (P23)
PF3D7_1455400	7.09	5.53	2.9	3.02e-118	hemolysin III (HlyIII)
PF3D7_1457200	8.59	7.03	3	2.18e-124	thioredoxin 1 (TRX1)
PF3D7_1458900	5.85	4.37	2.8	2.44e-39	golgi apparatus membrane protein TVP23, putative (TVP23)
PF3D7_1459800	8.45	7.16	2.5	3.68e-179	bax inhibitor 1, putative
PF3D7_1460200	4.05	2.49	2.9	1.5e-19	conserved Plasmodium protein, unknown function
PF3D7_1460300	10.15	7.17	7.9	0	60S ribosomal protein L29, putative
PF3D7_1460700	10.76	7.02	13.4	0	60S ribosomal protein L27 (RPL27)
PF3D7_1461200	5.6	3.24	5.1	9.95e-59	U3 small nucleolar ribonucleoprotein protein IMP3, putative (IMP3)
PF3D7_1464200	4.7	2.43	4.8	2.49e-57	zinc finger protein, putative
PF3D7_1465400	7.45	3.89	11.8	2.2e-164	conserved Plasmodium protein, unknown function
PF3D7_1465900	9.36	7.21	4.4	0	40S ribosomal protein S3
PF3D7_1468500	6.72	5.47	2.4	1.21e-46	derlin-1 (DER1-1)
PF3D7_1469000	5.59	4.31	2.4	1.73e-20	translation initiation factor IF-1 (IF1)
PF3D7_1469900	5.73	3.96	3.4	5.94e-86	conserved Plasmodium protein, unknown function
PF3D7_1472000	5.87	4.53	2.5	4.47e-29	pre-mRNA-splicing factor ISY1, putative
PF3D7_1472100	5.4	3.39	4	4.5e-68	protein transport protein YIP1, putative (YIP1)
PF3D7_1474600	6.86	4.66	4.6	1.33e-258	conserved Plasmodium membrane protein, unknown function
PF3D7_1477500	6.08	4.48	3	7.08e-112	Plasmodium exported protein (PHISTb), unknown function
PF3D7_1478600	4.98	3.26	3.3	3.63e-157	EMP1-trafficking protein (PTP3)

## Sheet: 36 hpi, polysomal vs steady >2
Gene ID	Polysomal 36 hour FPKM(log2)	Steady-state 36 hour FPKM(log2)	Fold Change (polysomal/steady)	P value	Gene Product
PF3D7_0105300	7.63	5.47	4.5	2.86e-128	cyclase-associated protein (CAP)
PF3D7_0105400.1	7.71	4.69	8.2	9.35e-177	conserved Plasmodium protein, unknown function
PF3D7_0105400.2	7.78	4.76	8.1	3.9e-176	conserved Plasmodium protein, unknown function
PF3D7_0106600	3.99	1.65	5.1	1.48e-25	conserved Plasmodium protein, unknown function
PF3D7_0107900	4.67	3.33	2.5	3.36e-16	conserved Plasmodium protein, unknown function
PF3D7_0108600	9.81	4.76	33.1	0	conserved Plasmodium protein, unknown function
PF3D7_0110400	7.35	5.02	5	3.77e-180	DNA-directed RNA polymerase 2, putative
PF3D7_0111500	6.11	4.78	2.5	3.06e-51	UMP-CMP kinase, putative
PF3D7_0201900	3.69	2.64	2.1	5.07e-47	erythrocyte membrane protein 3 (EMP3)
PF3D7_0202300	7.22	1.25	63	0	Plasmodium exported protein (hyp11), unknown function
PF3D7_0202500	12.98	11.07	3.8	0	early transcribed membrane protein 2 (ETRAMP2)
PF3D7_0202800	4.73	2.91	3.5	2.95e-12	conserved Plasmodium protein, unknown function
PF3D7_0203700	5.8	3.95	3.6	2.01e-82	protein MAK16, putative (MAK16)
PF3D7_0205700.1	6.57	5.03	2.9	2.7e-49	conserved Plasmodium protein, unknown function
PF3D7_0205700.2	6.51	4.95	3	7.94e-53	conserved Plasmodium protein, unknown function
PF3D7_0205800	6.77	4.75	4.1	1.03e-49	conserved Plasmodium protein, unknown function
PF3D7_0207000	11.14	9.7	2.7	0	merozoite surface protein 4 (MSP4)
PF3D7_0208600	6.3	4.92	2.6	8.33e-83	ribosome-recycling factor (RRF1)
PF3D7_0210000	8.73	6.97	3.4	1.39e-103	secretory complex protein 61 gamma subunit (Sec61-gamma)
PF3D7_0214900	10.19	6.93	9.6	0	rhoptry neck protein 6 (RON6)
PF3D7_0215600	5.02	3.27	3.4	2.46e-42	conserved Plasmodium protein, unknown function
PF3D7_0216700.1	8.34	6.06	4.9	0	autophagy-related protein 11, putative (ATG11)
PF3D7_0216700.2	8.35	6.06	4.9	0	autophagy-related protein 11, putative (ATG11)
PF3D7_0217300	5.83	4.62	2.3	2.03e-15	AP-2 complex subunit sigma, putative
PF3D7_0217800	7.46	5.68	3.4	7.38e-59	40S ribosomal protein S26 (RPS26)
PF3D7_0218100	5.82	4.32	2.8	1.78e-49	conserved Plasmodium membrane protein, unknown function
PF3D7_0218500	6.46	5.4	2.1	1.38e-13	small nuclear ribonucleoprotein Sm D2, putative (SNRPD2)
PF3D7_0301100	3.49	1.04	5.5	3.19e-18	Plasmodium exported protein (hyp13), unknown function
PF3D7_0301300	5.29	3.23	4.2	3.28e-68	alpha/beta hydrolase, putative
PF3D7_0301400	4.61	1.73	7.4	1.6e-38	Plasmodium exported protein, unknown function
PF3D7_0303700	6.36	5.09	2.4	3.67e-67	lipoamide acyltransferase component of branched-chain alpha-keto acid dehydrogenase complex (BCKDH-E2)
PF3D7_0304400	8.96	7.76	2.3	2.37e-85	60S ribosomal protein L44 (RPL44)
PF3D7_0304900	4.22	1.52	6.5	1.91e-20	conserved Plasmodium protein, unknown function
PF3D7_0306000	5.97	2.99	7.9	1.24e-53	conserved Plasmodium protein, unknown function
PF3D7_0307100	6.5	4.84	3.2	5.37e-37	40S ribosomal protein S12, putative
PF3D7_0307200	8.02	5.38	6.3	0	60S ribosomal protein L7, putative
PF3D7_0309600	10.29	9.05	2.4	5.57e-240	60S acidic ribosomal protein P2 (PfP2)
PF3D7_0309700	5.36	3.72	3.1	1.34e-70	SECIS-binding protein 2, putative (SBP2)
PF3D7_0311500	6.09	4.81	2.4	5.81e-12	conserved Plasmodium protein, unknown function
PF3D7_0312000	4.05	2.02	4.1	6.83e-11	conserved Plasmodium protein, unknown function
PF3D7_0312800	8.27	6.02	4.7	4.32e-163	60S ribosomal protein L26, putative
PF3D7_0314000	6.83	4.51	5	1.01e-138	co-chaperone p23 (P23)
PF3D7_0315400	7.68	5.51	4.5	8.2e-210	conserved Plasmodium protein, unknown function
PF3D7_0319100	7.82	4.93	7.4	2.39e-138	E3 ubiquitin-protein ligase RBX1, putative (RBX1)
PF3D7_0319500	6.06	4.58	2.8	5.87e-50	RNA-binding protein, putative
PF3D7_0320100	6.16	4.73	2.7	1.73e-36	protein transport protein SEC22 (SEC22)
PF3D7_0320600	7.95	5.39	5.9	2.52e-162	conserved Plasmodium protein, unknown function
PF3D7_0320900	11.03	8.36	6.3	0	histone H2A variant, putative (H2A.Z)
PF3D7_0322500	4.61	3.4	2.3	6.12e-19	iron-sulfur assembly protein, putative (IscA2)
PF3D7_0323000	7.12	5.6	2.9	4.5e-20	translation machinery-associated protein 7, putative (TMA7)
PF3D7_0323500	6.83	5.09	3.4	2.87e-107	survival motor neuron-like protein (SMN)
PF3D7_0323700	7.61	6.42	2.3	1.46e-215	U4/U6.U5 tri-snRNP-associated protein 1, putative (SART1)
PF3D7_0401600.1	5.91	4.42	2.8	1.58e-50	rifin (RIF)
PF3D7_0401600.2	5.91	4.43	2.8	1.58e-50	PIR protein (RIF)
PF3D7_0402400	8.54	7.29	2.4	6.79e-165	Plasmodium exported protein, unknown function (GEXP18)
PF3D7_0402900	3.77	0.8	7.8	4.75e-11	probable protein, unknown function
PF3D7_0403200	8.16	6.73	2.7	0	conserved Plasmodium protein, unknown function
PF3D7_0403300	7.2	4.13	8.4	1.16e-137	conserved Plasmodium protein, unknown function
PF3D7_0404000	8.12	6.62	2.8	5.33e-66	conserved Plasmodium protein, unknown function
PF3D7_0404300	7.93	6.56	2.6	1.41E-312	conserved Plasmodium protein, unknown function
PF3D7_0404400	4.12	2.84	2.4	7.4e-15	6-cysteine protein (P36)
PF3D7_0405300	4.66	1.93	6.6	2.45e-287	6-cysteine protein (LISP2)
PF3D7_0405900	9.15	7.51	3.1	0	apical sushi protein (ASP)
PF3D7_0406200	9.67	7.57	4.3	0	sexual stage-specific protein precursor (Pfs16)
PF3D7_0406500	6.12	4.17	3.8	0	conserved Plasmodium protein, unknown function
PF3D7_0407200	5.35	4.26	2.1	7.88e-13	peptidyl-tRNA hydrolase 2, putative (PTH2)
PF3D7_0407900	7.6	6.4	2.3	1.39e-208	AAA family ATPase, putative
PF3D7_0408200	4.68	3.58	2.1	2.52e-25	conserved Plasmodium protein, unknown function
PF3D7_0409500	4.69	3.69	2	1.41e-14	conserved Plasmodium protein, unknown function
PF3D7_0410400	4.12	2.81	2.5	1.15e-13	exosome complex component RRP4, putative (RRP4)
PF3D7_0413700	5.94	3.92	4.1	2.3e-78	lysine decarboxylase-like protein, putative
PF3D7_0414200.1	5.07	2.52	5.9	7.72e-28	calmodulin-like protein
PF3D7_0414200.2	5.07	2.52	5.9	7.72e-28	calmodulin-like protein
PF3D7_0414300	5.3	2.87	5.4	3.68e-23	Rab5-interacting protein, putative
PF3D7_0416200	8.83	4.31	22.9	0	conserved protein, unknown function
PF3D7_0418500	5.11	3.85	2.4	1.6e-13	trafficking protein particle complex subunit 3, putative (BET3)
PF3D7_0418700	6.42	4.12	4.9	2.62e-213	RNA-binding protein NOB1, putative
PF3D7_0419200	6.64	5.58	2.1	1.13e-19	CGI-141 protein homolog, putative
PF3D7_0419600	9.92	6.36	11.7	0	ran binding protein 1, putative
PF3D7_0419700	7.55	6.51	2.1	1.54e-78	apical merozoite protein (Pf34)
PF3D7_0420600	6.01	4.99	2	6.92e-49	conserved Plasmodium protein, unknown function
PF3D7_0422600	5.42	3.03	5.3	5.17e-30	conserved Plasmodium protein, unknown function
PF3D7_0423300	10.02	8.66	2.6	0	conserved Plasmodium protein, unknown function
PF3D7_0424000	8.53	4.4	17.5	0	Plasmodium exported protein (PHISTc), unknown function
PF3D7_0424600	7.68	5.92	3.4	2.82e-189	Plasmodium exported protein (PHISTb), unknown function
PF3D7_0500800	8.55	5.92	6.2	0	mature parasite-infected erythrocyte surface antigen (MESA)
PF3D7_0502400	5.01	2.65	5.1	5.7e-92	merozoite surface protein 8 (MSP8)
PF3D7_0503400	12.27	9.7	5.9	0	actin-depolymerizing factor 1 (ADF1)
PF3D7_0506100	5.54	4.25	2.5	1.17e-19	60S ribosomal subunit protein L24-2, putative
PF3D7_0507000	5.32	3.45	3.7	6.82e-16	conserved Plasmodium protein, unknown function
PF3D7_0508800	5.67	4.56	2.2	1.13e-22	single-stranded DNA-binding protein (SSB)
PF3D7_0509200	3.68	1.88	3.5	5.09e-17	leucine-rich repeat protein (LRR2)
PF3D7_0511600	7.13	5.84	2.4	2.49e-55	apical rhoptry neck protein (ARNP)
PF3D7_0512600	7.71	5.75	3.9	8.64e-147	ras-related protein Rab-1B (RAB1b)
PF3D7_0516900	8.88	7.75	2.2	9.37e-179	60S ribosomal protein L2 (RPL2)
PF3D7_0519100	5.23	3.9	2.5	6.47e-11	mitochondrial ribosomal protein L14 precursor, putative
PF3D7_0519200	9.33	7.29	4.1	0	V-type proton ATPase 16 kDa proteolipid subunit
PF3D7_0519400	10.75	8.36	5.2	0	40S ribosomal protein S24 (RPS24)
PF3D7_0522000	7.23	5.82	2.7	7.24e-36	conserved Plasmodium protein, unknown function
PF3D7_0522800	4.63	2.45	4.5	2.59e-17	G10 protein, putative
PF3D7_0526100	3.84	2.49	2.6	1.09e-14	conserved Plasmodium membrane protein, unknown function
PF3D7_0526900	6.15	4.93	2.3	2.96e-27	transmembrane emp24 domain-containing protein, putative
PF3D7_0528000	7.36	4.18	9.1	8.7e-131	proteasome maturation factor UMP1, putative (UMP1)
PF3D7_0528500	4.72	3.56	2.2	6.54e-15	F-actin-capping protein subunit alpha, putative (CPalpha)
PF3D7_0528600	7.35	5.1	4.7	2.36e-73	conserved Plasmodium protein, unknown function
PF3D7_0530000	6.28	4.92	2.6	4.13e-17	conserved Plasmodium protein, unknown function
PF3D7_0531300	5.75	3.53	4.7	7.48e-69	conserved Plasmodium protein, unknown function
PF3D7_0532100	10.63	9.31	2.5	0	early transcribed membrane protein 5 (ETRAMP5)
PF3D7_0602900	7.02	5.98	2.1	1.3e-79	conserved Plasmodium protein, unknown function
PF3D7_0604700	4.64	2.68	3.9	4.43e-30	glyoxalase I (GILP)
PF3D7_0605400	3.84	1.78	4.2	2.53e-11	calcium-binding protein, putative
PF3D7_0610200	6.7	4.2	5.7	0	conserved Plasmodium protein, unknown function
PF3D7_0610400	12.67	10.47	4.6	0	histone H3 (H3)
PF3D7_0611900	5.96	4.9	2.1	2.3e-16	lsm12, putative
PF3D7_0612300	4.05	1.16	7.4	1.77e-14	conserved protein, unknown function
PF3D7_0613400	7.5	6.21	2.5	8.08e-73	apicoplast ribosomal protein L18 precursor, putative
PF3D7_0613900	7.99	6.13	3.6	0	myosin E, putative (myoE)
PF3D7_0614400	8.54	4.82	13.2	0	conserved protein, unknown function
PF3D7_0616300	7.67	4.98	6.5	1.98e-242	conserved Plasmodium protein, unknown function
PF3D7_0617800	17.33	11.31	64.9	0	histone H2A (H2A)
PF3D7_0618200	5.8	3.35	5.5	7.21e-55	conserved Plasmodium protein, unknown function
PF3D7_0618600	5.22	3.98	2.4	7.29e-20	rhomboid protease ROM10 (ROM10)
PF3D7_0618700	7.35	3.91	10.8	5.26E-315	trafficking protein particle complex subunit 6A, putative
PF3D7_0622500	5.13	2.59	5.8	1.67e-79	RNA methyltransferase, putative
PF3D7_0625200	5.79	4.72	2.1	8.82e-31	conserved Plasmodium protein, unknown function
PF3D7_0626900	3.82	2.57	2.4	5.86e-12	mitochondrial ribosomal protein L46 precursor, putative
PF3D7_0630800	4.42	3.31	2.2	1.8e-14	conserved Plasmodium protein, unknown function
PF3D7_0630900	3.95	2.84	2.2	3.1e-16	ATP-dependent RNA helicase HAS1 (HAS1)
PF3D7_0702600	4.01	1.08	7.6	6.03e-11	chitinase precursor fragment, truncated
PF3D7_0702900	5.33	3.92	2.7	3.42e-11	centrin, putative
PF3D7_0703600	6.78	5.56	2.3	2.88e-50	conserved Plasmodium protein, unknown function
PF3D7_0703700	5.88	4.59	2.5	2.57e-29	conserved Plasmodium protein, unknown function
PF3D7_0705300	6.05	4.61	2.7	1.74e-122	origin recognition complex subunit 2, putative (ORC2)
PF3D7_0705700	6.87	5.75	2.2	4.69e-11	40S ribosomal protein S29, putative
PF3D7_0706300	8.13	6.75	2.6	1.21e-69	conserved Plasmodium protein, unknown function
PF3D7_0706400	9.54	8.52	2	5.93e-86	60S ribosomal protein L37 (RPL37)
PF3D7_0708100	7.07	4.77	4.9	4.41e-42	DNA-directed RNA polymerase 2 8.2 kDa polypeptide, putative
PF3D7_0708500	6.44	4.67	3.4	5.09e-242	heat shock protein 86 family protein
PF3D7_0710200	6.39	5.24	2.2	0	conserved Plasmodium protein, unknown function
PF3D7_0710300	4.7	1.82	7.3	4.45e-34	conserved Plasmodium membrane protein, unknown function
PF3D7_0710500	4.02	2.56	2.7	7.2e-12	conserved Plasmodium protein, unknown function
PF3D7_0710600	8.69	5.77	7.6	0	60S ribosomal protein L34 (RPL34)
PF3D7_0710700	8.33	6.79	2.9	1.41e-157	conserved Plasmodium protein, unknown function
PF3D7_0713400	4.51	3.4	2.2	3.61e-14	serpentine receptor, putative (SR25)
PF3D7_0714000	12.49	10.57	3.8	0	histone H2B variant (H2B.Z)
PF3D7_0714600	6.92	5.03	3.7	8.83e-231	conserved Plasmodium protein, unknown function
PF3D7_0717000	5.06	3.28	3.4	3.12e-33	conserved Plasmodium membrane protein, unknown function
PF3D7_0719100	5.89	3.16	6.7	4.64e-60	conserved Plasmodium protein, unknown function
PF3D7_0719300	3.97	2.75	2.3	2.15e-31	actin-related protein, putative (ARP6)
PF3D7_0719600	7.16	5.35	3.5	2.11e-78	60S ribosomal protein L11a, putative
PF3D7_0721800	7.21	5.77	2.7	3.2e-36	conserved Plasmodium protein, unknown function
PF3D7_0722200	10.02	8.77	2.4	0	rhoptry-associated leucine zipper-like protein 1 (RALP1)
PF3D7_0724100	7.88	6.02	3.6	0	conserved Plasmodium protein, unknown function
PF3D7_0725400	10.26	8.8	2.8	9.48e-300	conserved Plasmodium protein, unknown function
PF3D7_0726700	5.61	4.22	2.6	3e-19	conserved Plasmodium protein, unknown function
PF3D7_0726900	3.63	2.38	2.4	1.86e-14	mitochondrial import inner membrane translocase subunit TIM50, putative (TIM50)
PF3D7_0728000	6.13	4.87	2.4	2.07e-42	eukaryotic translation initiation factor 2 alpha subunit, putative
PF3D7_0728400.1	5.47	3.82	3.1	2.76e-17	conserved Plasmodium protein, unknown function
PF3D7_0728400.2	5.47	3.82	3.1	2.76e-17	conserved Plasmodium protein, unknown function
PF3D7_0728500	5.1	3.82	2.4	5.91e-11	conserved Plasmodium protein, unknown function
PF3D7_0729400	4.82	2.2	6.1	2.43e-65	ribosome biogenesis protein BRX1 homolog, putative
PF3D7_0730800.1	9.64	7.98	3.2	0	Plasmodium exported protein, unknown function
PF3D7_0730800.2	9.64	7.98	3.2	0	Plasmodium exported protein, unknown function
PF3D7_0805200	8.17	4.94	9.4	5.86e-173	gamete release protein, putative (GAMER)
PF3D7_0806400	7.02	4.11	7.5	3.04e-134	glycosyltransferase family 28 protein, putative
PF3D7_0806900	4.93	3.42	2.9	2.09e-30	conserved Plasmodium protein, unknown function
PF3D7_0810000	5.91	3.88	4.1	4.54e-22	acyl-CoA binding protein, putative
PF3D7_0810900.2	5.42	3.86	3	3.8e-15	conserved Plasmodium protein, unknown function
PF3D7_0812000	3.96	2.94	2	6.18e-12	conserved Plasmodium protein, unknown function
PF3D7_0813600	7.26	4.77	5.6	1.07e-196	translation initiation factor SUI1, putative
PF3D7_0814200	11.89	9.72	4.5	0	DNA/RNA-binding protein Alba 1 (ALBA1)
PF3D7_0815600	6.76	5.74	2	5.42e-38	eukaryotic translation initiation factor 3 subunit G, putative (EIF3G)
PF3D7_0816200	7.01	3.32	12.9	2.19e-198	vacuolar protein sorting-associated protein 2, putative (VPS2)
PF3D7_0817100	3.68	2.03	3.2	4.39e-35	GTPase, putative
PF3D7_0817500	8.49	6.93	3	1.82e-165	protein kinase c inhibitor-like protein, putative
PF3D7_0818000	7.67	6.37	2.5	2.18e-141	conserved protein, unknown function
PF3D7_0821200	5.71	3.24	5.5	2.5e-50	conserved Plasmodium protein, unknown function
PF3D7_0822300	5.77	2.95	7	1.62e-27	small nuclear ribonucleoprotein G, putative (SNRPG)
PF3D7_0825200	6.1	2.91	9.1	1.47e-74	translation initiation factor IF-3 (IF3a)
PF3D7_0825500	5.56	3.51	4.2	3.11e-115	protein KRI1, putative (KRI1)
PF3D7_0827500	5.95	4.47	2.8	1.06e-46	apicoplast ribosomal protein L21 precursor, putative
PF3D7_0829300	5.99	4.37	3.1	7.25e-18	U6 snRNA-associated Sm-like protein LSm8, putative (LSM8)
PF3D7_0830400	8.43	7.31	2.2	7.87e-70	conserved Plasmodium protein, unknown function
PF3D7_0830500	8.79	7.47	2.5	0	tryptophan/threonine-rich antigen (TryThrA)
PF3D7_0903900	9.03	7.5	2.9	5.34e-164	60S ribosomal protein L32 (RPL32)
PF3D7_0904400	4.91	3.58	2.5	6.9e-13	signal peptidase complex subunit 3, putative (SPC3)
PF3D7_0904700	7.9	4.46	10.9	3.33e-308	bacterial histone-like protein (HU)
PF3D7_0905600	2.56	1.36	2.3	1.35e-17	WD repeat-containing protein 66, putative (WDR66)
PF3D7_0907800	7.05	5.66	2.6	1.16e-53	apicoplast ribosomal protein L35 precursor, putative
PF3D7_0908300.1	4.6	2.81	3.5	7.42e-26	conserved Plasmodium membrane protein, unknown function
PF3D7_0908300.2	4.81	2.94	3.6	7.11e-27	conserved Plasmodium membrane protein, unknown function
PF3D7_0908400	6.84	5.15	3.2	1.15e-64	conserved Plasmodium protein, unknown function
PF3D7_0909300	6.48	3.94	5.8	6.46e-60	apoptosis-related protein (ARP)
PF3D7_0911800	6.12	4.88	2.4	2.48e-35	conserved Plasmodium protein, unknown function
PF3D7_0913500	5.22	3.33	3.7	7.48e-57	protease, putative
PF3D7_0915600	5.78	4.06	3.3	3.96e-40	conserved Plasmodium protein, unknown function
PF3D7_0915700	5.61	3.23	5.2	1.49e-44	conserved Plasmodium protein, unknown function
PF3D7_0916300	5.33	3.51	3.5	8.35e-40	conserved Plasmodium protein, unknown function
PF3D7_0921700	6.13	4.59	2.9	7.23e-100	conserved Plasmodium protein, unknown function
PF3D7_0921900	7.61	5.82	3.5	1.59e-148	conserved Plasmodium protein, unknown function
PF3D7_0926200	10	7.65	5.1	1.15e-233	conserved Plasmodium protein, unknown function
PF3D7_0927000	5.87	2.8	8.4	1.08e-58	CS domain protein, putative
PF3D7_0927100	7.1	4.85	4.8	1.12e-112	conserved Plasmodium protein, unknown function
PF3D7_0928400	4.88	3.63	2.4	7.23e-14	conserved Plasmodium membrane protein, unknown function
PF3D7_0928500	6.06	2.94	8.7	1.36e-66	conserved Plasmodium protein, unknown function
PF3D7_0929500	10.17	7.1	8.4	0	conserved protein, unknown function
PF3D7_0931200	6.13	2.76	10.4	1.77e-111	selenoprotein (Sel2)
PF3D7_0931400	8.71	7.44	2.4	2.84e-230	conserved Plasmodium protein, unknown function
PF3D7_0931500	7.02	5.22	3.5	5.73e-89	conserved Plasmodium protein, unknown function
PF3D7_0932000	10.33	7.18	8.9	0	conserved Plasmodium protein, unknown function
PF3D7_0932600	6.03	4.8	2.3	2.49e-29	apicoplast ribosomal protein S6, putative (RPS6)
PF3D7_0933100	4.35	2.82	2.9	3.49e-45	conserved Plasmodium protein, unknown function
PF3D7_0934400	6.38	4.95	2.7	2.08e-38	transcription factor with AP2 domain(s), putative (ApiAP2)
PF3D7_0934500	6.02	4.94	2.1	1.15e-22	V-type proton ATPase subunit E, putative
PF3D7_0935000	5.33	3.49	3.6	2.99e-27	U2 small nuclear ribonucleoprotein B'', putative
PF3D7_0935100	6.33	5.04	2.4	2.08e-12	conserved protein, unknown function
PF3D7_1001500	10.4	8.08	5	0	early transcribed membrane protein 10.1 (ETRAMP10)
PF3D7_1001700	8.93	7.35	3	0	Plasmodium exported protein (PHISTc), unknown function
PF3D7_1005200	6.18	3.02	8.9	5.71e-30	conserved Plasmodium protein, unknown function
PF3D7_1006800	9.6	5.96	12.5	0	RNA-binding protein, putative
PF3D7_1007500	6.07	4.09	4	5.7e-28	conserved Plasmodium protein, unknown function
PF3D7_1010300	10.93	9.55	2.6	0	succinate dehydrogenase subunit 4, putative (SDH4)
PF3D7_1010700	6.35	4.53	3.5	1.14e-58	dolichyl-phosphate-mannose protein mannosyltransferase, putative
PF3D7_1012200	10.98	7.77	9.2	0	conserved Plasmodium protein, unknown function
PF3D7_1012800	4.52	2.17	5.1	5.63e-97	conserved Plasmodium protein, unknown function
PF3D7_1013700	5.09	3.51	3	5.92e-19	conserved Plasmodium protein, unknown function
PF3D7_1013800	9.91	7.52	5.2	0	conserved Plasmodium protein, unknown function
PF3D7_1015100	5.06	3.74	2.5	9.25e-28	conserved protein, unknown function
PF3D7_1016100	4.37	2.96	2.7	6.64e-14	conserved Plasmodium protein, unknown function
PF3D7_1016800	8.03	5.06	7.9	0	Plasmodium exported protein (PHISTc), unknown function
PF3D7_1016900	6.67	5.28	2.6	7.52e-25	early transcribed membrane protein 10.3 (ETRAMP10.3)
PF3D7_1017600	7.5	6.27	2.4	6.33e-299	conserved Plasmodium protein, unknown function
PF3D7_1017700	5.73	4.2	2.9	4.56e-59	conserved Plasmodium protein, unknown function
PF3D7_1019700	6.35	5.03	2.5	8.03e-169	conserved Plasmodium protein, unknown function
PF3D7_1022400	7.58	6.3	2.4	6.34e-188	serine/arginine-rich splicing factor 4 (SRSF4)
PF3D7_1023500	5.58	3.84	3.4	8.74e-16	conserved Plasmodium protein, unknown function
PF3D7_1023600	5.24	3.03	4.6	9.34e-84	conserved Plasmodium protein, unknown function
PF3D7_1024500	4.12	2.54	3	1.78e-14	conserved Plasmodium protein, unknown function
PF3D7_1025000	7.99	6.85	2.2	0	formin 2, putative
PF3D7_1025800	6.41	3.43	7.9	5.58e-36	conserved Plasmodium protein, unknown function
PF3D7_1026000	8.65	7.07	3	0	conserved Plasmodium protein, unknown function
PF3D7_1026500	6	3.11	7.5	4.22e-28	conserved Plasmodium protein, unknown function
PF3D7_1027100	6.11	4.36	3.4	1.68e-160	U3 small nucleolar ribonucleoprotein protein MPP10, putative (MPP10)
PF3D7_1030800	6.71	5.12	3	1.01e-58	calmodulin, putative
PF3D7_1031200	8.08	5.2	7.3	0	MORN repeat-containing protein 1 (MORN1)
PF3D7_1032600	5.83	3.36	5.6	4.86e-98	conserved protein, unknown function
PF3D7_1035400	12.56	10.3	4.8	0	merozoite surface protein 3 (MSP3)
PF3D7_1035500	12.36	10.65	3.3	0	merozoite surface protein 6 (MSP6)
PF3D7_1035600	5.94	4.48	2.8	8.46e-61	merozoite surface protein (H101)
PF3D7_1035900	7.8	6.22	3	5.73E-317	probable protein, unknown function (M566)
PF3D7_1102800	14.7	12.89	3.5	0	early transcribed membrane protein 11.2 (ETRAMP11.2)
PF3D7_1105000	15.26	8.81	87.5	0	histone H4 (H4)
PF3D7_1105100	15.49	12.05	10.8	0	histone H2B (H2B)
PF3D7_1106100	5.23	3.88	2.5	2.84e-22	apicoplast ribosomal protein S15 precursor, putative
PF3D7_1107000	7.2	4.76	5.4	3.77e-88	U6 snRNA-associated Sm-like protein LSm4, putative (LSM4)
PF3D7_1107500	4.36	1.94	5.4	7.17e-18	prefoldin, putative
PF3D7_1108600	10.03	7.62	5.3	0	endoplasmic reticulum-resident calcium binding protein (ERC)
PF3D7_1109900	8.99	7.54	2.7	2.46e-126	60S ribosomal protein L36 (RPL36)
PF3D7_1110000	6.03	4.01	4.1	1.46e-21	conserved Plasmodium protein, unknown function
PF3D7_1110300	5.7	4.7	2	1.08e-15	conserved Plasmodium protein, unknown function
PF3D7_1110800	8.02	3.44	24	0	conserved Plasmodium protein, unknown function
PF3D7_1112000	7.59	5.82	3.4	7.49e-44	conserved Plasmodium protein, unknown function
PF3D7_1112900	4.12	3.03	2.1	3.56e-11	conserved Plasmodium protein, unknown function
PF3D7_1114800	5.59	3.44	4.4	1.07e-78	glycerol-3-phosphate dehydrogenase, putative (G3PDH)
PF3D7_1115600	8.42	6.68	3.3	3.33e-195	peptidyl-prolyl cis-trans isomerase (CYP19B)
PF3D7_1115900	5.1	3.4	3.3	1.92e-31	palmitoyltransferase, putative (DHHC9)
PF3D7_1116300	7.9	6.11	3.5	4.57e-124	peptidyl-prolyl cis-trans isomerase (CYP19C)
PF3D7_1118500	7.35	5.32	4.1	0	box C/D snoRNP rRNA 2'-O-methylation factor, putative
PF3D7_1118900	4.56	2.71	3.6	8.72e-22	conserved Plasmodium protein, unknown function
PF3D7_1119200	6.18	4.34	3.6	3.24e-37	conserved protein, unknown function
PF3D7_1120000	6.24	3.94	4.9	0	conserved Plasmodium protein, unknown function
PF3D7_1120600	3.29	2.21	2.1	8.98e-42	conserved Plasmodium protein, unknown function
PF3D7_1121000	6.96	4.44	5.7	9.5e-179	palmitoyltransferase, putative (DHHC3)
PF3D7_1121100	6.63	5.12	2.9	0	conserved Plasmodium protein, unknown function
PF3D7_1124300	5.27	4.05	2.3	1.04e-36	conserved Plasmodium protein, unknown function
PF3D7_1124800	7.31	6.2	2.2	3.88e-57	nuclear preribosomal assembly protein, putative
PF3D7_1124900	8.17	7.11	2.1	3.31e-49	60S ribosomal protein L35, putative
PF3D7_1125900	8.75	5.37	10.5	2.53e-268	conserved Plasmodium protein, unknown function
PF3D7_1126900	7.64	4.98	6.3	7.54e-91	small nuclear ribonucleoprotein F, putative (SNRPF)
PF3D7_1128200	5.64	3.6	4.1	1.89e-27	multiprotein bridging factor type 1, putative (MBF1)
PF3D7_1130100	9.92	8.62	2.5	2.94e-156	60S ribosomal protein L38 (RPL38)
PF3D7_1131200	5.58	4.5	2.1	2.12e-27	conserved Plasmodium protein, unknown function
PF3D7_1131900	2.59	1.18	2.7	3.42e-15	conserved Plasmodium protein, unknown function
PF3D7_1132800	8.39	6.16	4.7	0	aquaglyceroporin (AQP)
PF3D7_1133700	6.23	4.72	2.8	8.05e-178	conserved Plasmodium protein, unknown function
PF3D7_1135700	5.86	2.92	7.7	1.95e-27	conserved Plasmodium protein, unknown function
PF3D7_1137500	7.11	2.77	20.2	2.1e-198	apicoplast ribosomal protein S14p/S29e precursor, putative
PF3D7_1138300	5.8	3.44	5.2	8.77e-39	conserved Plasmodium membrane protein, unknown function
PF3D7_1140200	9.39	7.99	2.6	0	conserved Plasmodium protein, unknown function
PF3D7_1141400	6.5	4.94	2.9	2.67e-81	phosphatidylinositol N-acetylglucosaminyltransferase subunit H, putative (PIGH)
PF3D7_1141500	3.32	1.04	4.9	6.31e-18	conserved Plasmodium protein, unknown function
PF3D7_1141700	4.15	2.99	2.2	6.75e-11	conserved Plasmodium protein, unknown function
PF3D7_1142500	6.79	3.81	7.9	1.42e-84	60S ribosomal protein L28 (RPL28)
PF3D7_1142600	7.58	5.79	3.4	8.66e-83	60S ribosomal protein L35ae, putative
PF3D7_1142800	6	4.3	3.3	1.26e-56	conserved Plasmodium protein, unknown function
PF3D7_1143900	5.82	2.89	7.7	2.8e-133	carbohydrate kinase, putative
PF3D7_1144300	7.06	5.75	2.5	1.11e-11	60S ribosomal protein L41 (RPL41)
PF3D7_1145700	3.86	2.61	2.4	1.38e-12	bicoid-interacting protein BIN3, putative
PF3D7_1146200	4.4	2.85	2.9	7.98e-11	conserved Plasmodium protein, unknown function
PF3D7_1146900	4.69	2.35	5.1	1.71e-24	protein YIPF6, putative
PF3D7_1147400	5.49	2.93	5.9	1.43e-19	conserved Plasmodium protein, unknown function
PF3D7_1200700	7.35	5.86	2.8	0	acyl-CoA synthetase (ACS7)
PF3D7_1201700	4.38	2.13	4.8	2.38e-25	conserved Plasmodium membrane protein, unknown function
PF3D7_1201900	5.47	3.97	2.8	7.49e-24	conserved protein, unknown function
PF3D7_1202100.1	6.44	5.42	2	5.13e-45	conserved protein, unknown function
PF3D7_1202100.2	6.45	5.42	2	5.13e-45	conserved protein, unknown function
PF3D7_1202200	5.25	3.98	2.4	1.04e-24	mitochondrial phosphate carrier protein (MPC)
PF3D7_1203100	7.35	4.58	6.8	1.55e-151	conserved Plasmodium protein, unknown function
PF3D7_1203200	5.38	3.67	3.3	1.3e-14	signal recognition particle subunit SRP14 (SRP14)
PF3D7_1204300	8.56	7.25	2.5	5.69e-116	eukaryotic translation initiation factor 5A (EIF5A)
PF3D7_1206300	7.05	5.58	2.8	0	conserved Plasmodium protein, unknown function
PF3D7_1211800	8.24	5.84	5.3	0	polyubiquitin (PfpUB)
PF3D7_1212100	6	4.02	4	3.28e-130	peripheral plastid protein 1, putative (PPP1)
PF3D7_1212600.1	6.53	2.9	12.3	1.5e-102	conserved protein, unknown function
PF3D7_1212600.2	6.94	2.82	17.3	3.67e-92	conserved protein, unknown function
PF3D7_1214900	5.32	3.82	2.8	1.27e-25	conserved Plasmodium membrane protein, unknown function
PF3D7_1217800	4.82	2.62	4.6	1.93e-11	zinc finger protein, putative
PF3D7_1220600	3.83	2.32	2.9	1.65e-14	conserved Plasmodium protein, unknown function
PF3D7_1221200	5.21	3.67	2.9	1.18e-11	conserved Plasmodium protein, unknown function
PF3D7_1222900	5.37	3.65	3.3	8.01e-63	conserved Plasmodium protein, unknown function
PF3D7_1223000	5.35	3.91	2.7	4.48e-14	conserved Plasmodium protein, unknown function
PF3D7_1224800	4.12	2.89	2.3	6.53e-12	conserved Plasmodium protein, unknown function
PF3D7_1225400	5.75	2.43	10	1.68e-91	conserved Plasmodium protein, unknown function
PF3D7_1227900	4.83	3.28	2.9	3.1e-43	RNA pseudouridylate synthase, putative
PF3D7_1228100	5.16	3.08	4.2	6.24e-65	leucine-rich repeat protein (LRR13)
PF3D7_1229400	9.02	6.1	7.5	0	macrophage migration inhibitory factor (MIF)
PF3D7_1229700	6.89	4.03	7.3	4.66e-57	conserved Plasmodium protein, unknown function
PF3D7_1230800	6.19	4.94	2.4	2.14e-76	conserved Plasmodium protein, unknown function
PF3D7_1233100	7.8	6.69	2.1	5.07e-44	conserved protein, unknown function
PF3D7_1235100	5.98	2.97	8.1	2.55e-29	conserved Plasmodium protein, unknown function
PF3D7_1235300	7.9	5.91	4	0	CCR4-NOT transcription complex subunit 4, putative (NOT4)
PF3D7_1237900	6.95	5.4	2.9	0	conserved Plasmodium protein, unknown function
PF3D7_1238700	4.85	3.77	2.1	2.29e-22	conserved Plasmodium protein, unknown function
PF3D7_1241900	6.77	5.52	2.4	2.23e-130	tetratricopeptide repeat protein, putative
PF3D7_1243600	11.46	9.32	4.4	0	translation initiation factor SUI1, putative
PF3D7_1244600	6.03	4.61	2.7	1.02e-48	ADP-ribosylation factor GTPase-activating protein, putative (ARFGAP)
PF3D7_1244700	8.89	5.43	11	0	conserved Plasmodium protein, unknown function
PF3D7_1245500	5.95	4.27	3.2	2.62e-81	conserved Plasmodium protein, unknown function
PF3D7_1249900	5.4	4.04	2.6	2.97e-56	apicoplast dimethyladenosine synthase, putative
PF3D7_1250000	6.5	4.12	5.2	4.47e-71	rRNA-processing protein, putative
PF3D7_1250700	6.51	4.45	4.2	2.61e-62	conserved Plasmodium protein, unknown function
PF3D7_1251100	6.34	5.25	2.1	1.06e-16	conserved Plasmodium protein, unknown function
PF3D7_1251600	6.19	5.11	2.1	7.71e-73	conserved Plasmodium protein, unknown function
PF3D7_1252300	8.46	6.6	3.6	1.32e-98	conserved Plasmodium protein, unknown function
PF3D7_1252900	5.4	3.84	2.9	6.78e-14	Plasmodium exported protein, unknown function
PF3D7_1253100	5.67	4.49	2.3	1.84e-25	Plasmodium exported protein (PHISTa), unknown function
PF3D7_1302800	8.51	6.46	4.1	2.85e-258	40S ribosomal protein S7, putative
PF3D7_1305600	4.17	3.05	2.2	4.16e-11	membrane integral peptidase, M50 family, putative
PF3D7_1306800	6.86	5.35	2.9	2.09e-111	RED-like protein, putative
PF3D7_1306900	5.1	3.93	2.3	6.8e-27	U1 small nuclear ribonucleoprotein A, putative
PF3D7_1307200	6.96	4.08	7.3	8.64e-228	DnaJ protein, putative
PF3D7_1308100	4.94	3.04	3.7	3.59e-18	CCAAT-binding transcription factor, putative
PF3D7_1309100	10.63	8.27	5.1	0	60S ribosomal protein L24, putative
PF3D7_1309300	6.75	5.48	2.4	2.28e-141	U4/U6 small nuclear ribonucleoprotein PRP3, putative (PRPF3)
PF3D7_1310700	12.99	11.68	2.5	0	RNA-binding protein, putative
PF3D7_1311200	4.62	2.97	3.1	5.97e-39	alternative splicing regulator, putative
PF3D7_1312300	5.76	3.69	4.2	5.49e-60	mitochondrial ribosomal protein S35 precursor, putative
PF3D7_1315100	3.19	1.55	3.1	1.49e-12	serine/threonine protein kinase (PK9)
PF3D7_1317400	7.03	4.23	7	1.7e-149	conserved Plasmodium protein, unknown function
PF3D7_1320100	6.21	3.92	4.9	5.6e-64	ATP-dependent Clp protease adaptor protein ClpS, putative
PF3D7_1321200	6.57	5.44	2.2	7.27e-13	conserved protein, unknown function
PF3D7_1321400	8.01	4.86	8.9	0	palmitoyltransferase, putative (DHHC8)
PF3D7_1323100	7.93	6.35	3	5.06e-119	60S ribosomal protein L6, putative
PF3D7_1323400	9.59	8.08	2.8	0	60S ribosomal protein L23 (RPL23)
PF3D7_1323900	6.61	4.63	3.9	5.9e-132	protein BCP1, putative
PF3D7_1324200	7.89	5.07	7.1	0	micro-fibrillar-associated protein, putative
PF3D7_1325600	6.59	5.01	3	2.39e-36	mitochondrial fission 1 protein, putative (FIS1)
PF3D7_1325700	6.13	4.68	2.7	2.29e-14	conserved Plasmodium protein, unknown function
PF3D7_1326000	5.62	3.44	4.5	4.64e-35	conserved Plasmodium protein, unknown function
PF3D7_1326800	4.45	2.91	2.9	9.18e-27	syntaxin, Qa-SNARE family (SYN18)
PF3D7_1330100	7.33	4.13	9.2	1.44e-190	conserved Plasmodium protein, unknown function
PF3D7_1330200	4.97	3.85	2.2	1.73e-12	conserved Plasmodium protein, unknown function
PF3D7_1331800	10.01	5.85	17.9	0	60S ribosomal protein L23, putative
PF3D7_1334300	5.53	3.72	3.5	8.49e-69	MSP7-like protein (MSRP5)
PF3D7_1335100	11.3	8.99	5	0	merozoite surface protein 7 (MSP7)
PF3D7_1336200	8.12	7.06	2.1	1.26e-110	conserved Plasmodium protein, unknown function
PF3D7_1336800	5.2	3.41	3.4	1.79e-46	nuclear movement protein, putative (NUDC)
PF3D7_1340300	5.41	4.24	2.2	7.4e-66	nucleolar complex protein 2, putative
PF3D7_1340700	5.64	4.23	2.7	1.78e-26	ras-related protein Rab-11B (RAB11b)
PF3D7_1341300	7.25	6.1	2.2	1.4e-44	60S ribosomal protein L18-2, putative
PF3D7_1341900	6.46	4.9	2.9	7.26e-56	V-type proton ATPase subunit D, putative
PF3D7_1342000	9.34	7.75	3	0	40S ribosomal protein S6
PF3D7_1343500	4.3	3.14	2.2	1.24e-11	conserved Plasmodium protein, unknown function
PF3D7_1345000	7.36	3.53	14.2	0	conserved Plasmodium protein, unknown function
PF3D7_1345100	8.75	5.4	10.2	0	thioredoxin 2 (TRX2)
PF3D7_1346300	9.3	5.91	10.5	0	DNA/RNA-binding protein Alba 2 (ALBA2)
PF3D7_1347000	5.99	2.46	11.5	2.2e-166	WD repeat-containing protein 92, putative (WDR92)
PF3D7_1347300	5.47	3.53	3.8	3.35e-36	conserved Plasmodium membrane protein, unknown function
PF3D7_1347400	5.12	3.53	3	1.18e-14	conserved Plasmodium protein, unknown function
PF3D7_1348200	6.45	4.5	3.8	2.18e-63	step II splicing factor, putative
PF3D7_1348700	3.66	2.64	2	3.38e-14	WD repeat-containing protein 16, putative (WDR16)
PF3D7_1349700	6.35	4.4	3.9	2.74e-74	peptidase, putative
PF3D7_1351400	7.77	5.88	3.7	5.14e-148	60S ribosomal protein L17, putative
PF3D7_1353200	7.26	5.55	3.3	4.46e-62	membrane associated histidine-rich protein (MAHRP2)
PF3D7_1354600	4.13	2.62	2.8	4.53e-13	60S ribosomal protein L7-2, putative
PF3D7_1358100	7.34	6.08	2.4	1.4e-209	small subunit rRNA processing factor, putative
PF3D7_1361700	5.95	3.48	5.5	2.9e-69	cytochrome c oxidase subunit 2, putative
PF3D7_1362300	5.46	3.06	5.3	6.19e-41	conserved protein, unknown function
PF3D7_1365600	6.17	4.53	3.1	1.18e-111	DNA topoisomerase VI, b subunit, putative
PF3D7_1365900	9.25	6.36	7.4	0	ubiquitin-60S ribosomal protein L40
PF3D7_1366700	5.05	3.52	2.9	5.51e-33	conserved Plasmodium protein, unknown function
PF3D7_1367100	6.38	3.92	5.5	5.24e-169	U1 small nuclear ribonucleoprotein, putative
PF3D7_1368300	6.74	5.33	2.6	1.26e-53	conserved Plasmodium protein, unknown function
PF3D7_1401400	12.24	10.2	4.1	0	early transcribed membrane protein 14.1 (ETRAMP14)
PF3D7_1401900	5.86	4.08	3.4	1.51e-77	conserved Plasmodium protein, unknown function
PF3D7_1402200	8.72	6.36	5.1	0	conserved Plasmodium protein, unknown function
PF3D7_1402700	4.32	2.38	3.8	1.55e-50	U2 snRNP-associated SURP motif-containing protein, putative (SR140)
PF3D7_1404300	3.87	1.22	6.3	1.66e-19	secreted ookinete adhesive protein, putative (SOAP)
PF3D7_1405900	5.88	3.93	3.9	3.49e-231	RNA-binding protein, putative
PF3D7_1406500	2.79	1.7	2.1	4.25e-20	WD repeat-containing protein 65, putative (WDR65)
PF3D7_1406700	4.38	2.33	4.1	6.33e-18	vacuolar protein sorting-associated protein 29, putative (VPS29)
PF3D7_1406800	8.7	7.59	2.2	1.96e-170	glideosome associated protein with multiple membrane spans 3 (GAPM3)
PF3D7_1408500	5.88	3.68	4.6	8.82e-50	conserved Plasmodium protein, unknown function
PF3D7_1408600	9.39	8.26	2.2	8e-215	40S ribosomal protein S8e, putative
PF3D7_1409200.1	6.62	4.25	5.2	2.54e-89	conserved Plasmodium protein, unknown function
PF3D7_1409200.2	6.7	4.33	5.2	2.54e-89	conserved Plasmodium protein, unknown function
PF3D7_1409800	6.55	3.91	6.2	1.16e-249	CUGBP Elav-like family member 2, putative (CELF2)
PF3D7_1410800	5.71	4.15	3	9.11e-25	ankyrin-repeat protein, putative
PF3D7_1413400	5.84	3.38	5.5	2.01e-179	30S ribosomal protein S9, putative
PF3D7_1413600	6.44	3.35	8.5	6.73e-283	conserved Plasmodium protein, unknown function
PF3D7_1414000	5.73	4.34	2.6	4.28e-30	26S proteasome regulatory subunit RPN13, putative (RPN13)
PF3D7_1414300	8.29	6.91	2.6	6.42e-142	60S ribosomal protein L10, putative
PF3D7_1415900	4.95	2.97	3.9	2.36e-18	zinc finger protein, putative
PF3D7_1416900	5.09	2.58	5.7	2.56e-27	prefoldin subunit 2, putative
PF3D7_1422000	5.42	3.79	3.1	1.23e-12	conserved Plasmodium protein, unknown function
PF3D7_1422200	7.02	5.92	2.1	4.62e-58	conserved Plasmodium protein, unknown function
PF3D7_1424400	9.4	7	5.3	0	60S ribosomal protein L7-3, putative
PF3D7_1425700	7.48	3.65	14.2	0	conserved Plasmodium protein, unknown function
PF3D7_1426000	8.67	6.06	6.1	0	60S ribosomal protein L21 (RPL21)
PF3D7_1427600	4.23	2.06	4.5	1.93e-41	CorA-like Mg2+ transporter protein, putative
PF3D7_1427700	6.34	3.05	9.8	9.46e-36	conserved Plasmodium protein, unknown function
PF3D7_1427900	8.17	7.13	2.1	8.05e-104	conserved protein, unknown function
PF3D7_1429100	6.25	5.05	2.3	1.54e-69	apicoplast ribosomal protein L15 precursor, putative
PF3D7_1431000	4.33	2.75	3	5.42e-16	mitochondrial ribosomal protein L17-2 precursor, putative
PF3D7_1433000	6.11	3.95	4.5	2.96e-17	H/ACA ribonucleoprotein complex subunit 3, putative (NOP10)
PF3D7_1433600	7.4	5.28	4.3	5.38e-68	microsomal signal peptidase protein, putative (SPC1)
PF3D7_1435500	7.82	6.12	3.3	2.13e-163	conserved Plasmodium protein, unknown function
PF3D7_1438100	6.39	4.82	3	8.55e-81	secretory complex protein 62 (SEC62)
PF3D7_1438900	6.58	5.43	2.2	5.38e-30	thioredoxin peroxidase 1 (Trx-Px1)
PF3D7_1442600	1.66	0.53	2.2	5.23e-34	TRAP-like protein (TREP)
PF3D7_1443100	7.67	6.27	2.6	8.96e-244	conserved Plasmodium protein, unknown function
PF3D7_1444900	6.56	4.04	5.7	8.11e-81	conserved Plasmodium protein, unknown function
PF3D7_1447100	5.98	4.27	3.3	5.55e-28	conserved Plasmodium protein, unknown function
PF3D7_1447200	7.29	5.98	2.5	3.91e-156	conserved Plasmodium protein, unknown function
PF3D7_1448200	2.53	0.84	3.2	4.16e-30	conserved Plasmodium protein, unknown function
PF3D7_1448600	5.99	4.81	2.3	1.81e-27	SNARE protein, putative (VTI1)
PF3D7_1449200	13.13	9.22	15	0	conserved Plasmodium protein, unknown function
PF3D7_1452800	4.31	2.48	3.5	4.11e-19	conserved Plasmodium protein, unknown function
PF3D7_1453700	8.37	6.31	4.2	0	co-chaperone p23 (P23)
PF3D7_1457800	4.5	3.01	2.8	5.12e-30	conserved Plasmodium protein, unknown function
PF3D7_1460300	7.92	5.08	7.1	3.9e-92	60S ribosomal protein L29, putative
PF3D7_1460700	6.72	5.44	2.4	1.22e-29	60S ribosomal protein L27 (RPL27)
PF3D7_1465400	7	4.31	6.4	2.81e-62	conserved Plasmodium protein, unknown function
PF3D7_1469000	5.85	3.93	3.8	8.07e-38	translation initiation factor IF-1 (IF1)
PF3D7_1469900	6.45	5.15	2.5	5.11e-67	conserved Plasmodium protein, unknown function
PF3D7_1472000	5.46	3.8	3.2	1.55e-26	pre-mRNA-splicing factor ISY1, putative
PF3D7_1472100	4.33	3.22	2.2	2.48e-11	protein transport protein YIP1, putative (YIP1)
PF3D7_1474600	6.7	4.6	4.3	4.47e-159	conserved Plasmodium membrane protein, unknown function
PF3D7_1477800	5.82	4.13	3.2	2.22e-16	acyl-CoA binding protein (ACBP)
PF3D7_1478600	2.86	1.8	2.1	7.78e-17	EMP1-trafficking protein (PTP3)

## Sheet: All, polysomal vs steady >2
Gene ID	% GU	Molecular Weight
PF3D7_1442600	0.284424	412695		MW: 100kDa-300kDa
PF3D7_0406500	0.293275	383851
PF3D7_0710200	0.278598	350708
PF3D7_1206300	0.336472	330875
PF3D7_1120600	0.365279	303411
PF3D7_0201900	0.268632	273650
PF3D7_0613900	0.332869	255087
PF3D7_1147800.1	0.241732	243215
PF3D7_1407600	0.347099	241134
PF3D7_1147800.2	0.24505	239413
PF3D7_0405300	0.332824	233716
PF3D7_0321100	0.368564	221498
PF3D7_1122600	0.270595	217707
PF3D7_1235300	0.371016	194676
PF3D7_1121100	0.291262	184919
PF3D7_1406500	0.340314	181536
PF3D7_1132500	0.320139	174055
PF3D7_0907100	0.346451	171075
PF3D7_0500800	0.178397	168289
PF3D7_0216700.1	0.25289	167010
PF3D7_0216700.2	0.253266	166301
PF3D7_1448200	0.283347	145456
PF3D7_0905600	0.349713	144254
PF3D7_1478600	0.318829	143851
PF3D7_1237900	0.359125	140940
PF3D7_0914100	0.312768	138285
PF3D7_1405900	0.359459	130820
PF3D7_1120000	0.243697	128953
PF3D7_1019700	0.374884	128216
PF3D7_0724100	0.311753	124127
PF3D7_0530500	0.370297	123360
PF3D7_0719300	0.370765	121130
PF3D7_1133700	0.347695	120541
PF3D7_1025000	0.348624	116349
PF3D7_1431400	0.343088	116104
PF3D7_1317900	0.377436	116031
PF3D7_0610200	0.301769	115745
PF3D7_1017600	0.342593	115083
PF3D7_1340300	0.322176	114351
PF3D7_0315700	0.338314	112219
PF3D7_0214900	0.279706	112201
PF3D7_1037800	0.273016	111700
PF3D7_0708500	0.305586	108908
PF3D7_0930400.2	0.370087	107543
PF3D7_0930400.1	0.370087	107402
PF3D7_1200700	0.29342	104622
PF3D7_1012800	0.301734	102191
PF3D7_0933100	0.319613	100872
PF3D7_1028500	0.429082	98544
PF3D7_0705300	0.311138	98011
PF3D7_0817100	0.303249	97943
PF3D7_1131900	0.311454	93713
PF3D7_1027100	0.3674	92468
PF3D7_0917100	0.333773	89362
PF3D7_0933000	0.391076	88929
PF3D7_1358100	0.318367	88682
PF3D7_0722200	0.329333	87880
PF3D7_1309300	0.29904	86491
PF3D7_1113800	0.392603	85753
PF3D7_0405900	0.34153	85461
PF3D7_1251600	0.389902	85412
PF3D7_1348700	0.317039	84849
PF3D7_0924100	0.37196	84536
PF3D7_1221300	0.264045	84219
PF3D7_0323700	0.304035	82900
PF3D7_0830500	0.223373	80444
PF3D7_1021500	0.302496	79863
PF3D7_1241900	0.370753	79802
PF3D7_0503900	0.3454	78419
PF3D7_0407900	0.321856	77812
PF3D7_1402700	0.301223	77777
PF3D7_1413400	0.322981	77151
PF3D7_0611600	0.291859	76665
PF3D7_1354900	0.338558	76566
PF3D7_1249900	0.310937	76256
PF3D7_0825500	0.364501	75293
PF3D7_1410900	0.331768	74936
PF3D7_1129400	0.310236	74370
PF3D7_0404300	0.333861	74183
PF3D7_0408200	0.319422	73278
PF3D7_1450700	0.270531	72758
PF3D7_0309700	0.29064	71464
PF3D7_1230800	0.37094	71308
PF3D7_0824700	0.292724	71244
PF3D7_0616200	0.268581	69876
PF3D7_1332600	0.334448	69723
PF3D7_0420600	0.360269	69679
PF3D7_0502400	0.446488	69449
PF3D7_0403200	0.253119	69424
PF3D7_1118500	0.277311	69391
PF3D7_0630900	0.280731	69360
PF3D7_0921700	0.292982	69074
PF3D7_1233700	0.38488	68956
PF3D7_1227900	0.330973	68479
PF3D7_1307800	0.379004	68284
PF3D7_0606100	0.305317	67901
PF3D7_1443100	0.342609	67605
PF3D7_0714600	0.328125	67350
PF3D7_1121400	0.348199	67036
PF3D7_0418700	0.37193	66544
PF3D7_1212100	0.325581	66488
PF3D7_1365600	0.286477	66084
PF3D7_1035900	0.15873	65151
PF3D7_1429100	0.225275	64760
PF3D7_1413600	0.301527	63365
PF3D7_1035200	0.353242	62947
PF3D7_1220400	0.35	62716
PF3D7_1447200	0.283019	62456
PF3D7_1124300	0.347909	62334
PF3D7_1022400	0.326531	62117
PF3D7_1023600	0.272904	62067
PF3D7_1311200	0.306818	61433
PF3D7_0726900	0.361538	60946
PF3D7_0820400	0.384	60740
PF3D7_1477500	0.275449	60553
PF3D7_0208600	0.376754	60533
PF3D7_1343200	0.305019	60462
PF3D7_1222900	0.316733	60282
PF3D7_1457800	0.337302	60109
PF3D7_1238700	0.347826	59841
PF3D7_0321000	0.279919	59805
PF3D7_1324200	0.275862	59628
PF3D7_1409800	0.351456	59275
PF3D7_1013800	0.324435	58378
PF3D7_0423300	0.322851	58351
PF3D7_0218700	0.271222	57527
PF3D7_0812000	0.335417	57223
PF3D7_1028400	0.394628	57057
PF3D7_1427600	0.294363	56683
PF3D7_0602900	0.394904	56372
PF3D7_1349000	0.279412	56246
PF3D7_1245500	0.301518	56210
PF3D7_1021300	0.320879	55219
PF3D7_1334300	0.273913	54352
PF3D7_1017700	0.236364	53240
PF3D7_0318900	0.281179	53116
PF3D7_1228100	0.214286	52886
PF3D7_1140200	0.270089	52612
PF3D7_1225500	0.326577	52531
PF3D7_1401900	0.262295	52419
PF3D7_1431600	0.287257	52171
PF3D7_1326800	0.414027	52160
PF3D7_0913500	0.334873	52131
PF3D7_0530600	0.341518	52034
PF3D7_1306900	0.311111	51940
PF3D7_1367100	0.337264	51836
PF3D7_0203700	0.336364	51458
PF3D7_0303700	0.300668	50991
PF3D7_0622500	0.255172	50755
PF3D7_0301300	0.344749	50511
PF3D7_1435000	0.290023	50425
PF3D7_1413200	0.210024	50008
PF3D7_1241500	0.339667	49697
PF3D7_0526100	0.390244	49602
PF3D7_0729400	0.383693	49532
PF3D7_0322500	0.407407	49218
PF3D7_0925200	0.304348	49197
PF3D7_0603500	0.233032	48920
PF3D7_0407000	0.327586	48567
PF3D7_0630800	0.155612	48318
PF3D7_0215600	0.39604	48274
PF3D7_1035600	0.296471	48196
PF3D7_1306800	0.346633	47757
PF3D7_1344600	0.247596	47594
PF3D7_1469900	0.240602	46835
PF3D7_1246600	0.2711	46821
PF3D7_0409500	0.275689	46791
PF3D7_1015100	0.345088	46791
PF3D7_1202100.1	0.241294	46669
PF3D7_1132600	0.317829	46656
PF3D7_1202100.2	0.241895	46598
PF3D7_1131200	0.21466	46559
PF3D7_0627600	0.341772	46548
PF3D7_1145700	0.415584	46253
PF3D7_1474600	0.250633	46190
PF3D7_1336800	0.299742	46017
PF3D7_0615200	0.240741	45770
PF3D7_1006700	0.28125	45624
PF3D7_0625200	0.360104	45602
PF3D7_1307400	0.311856	45203
PF3D7_0818000	0.335121	45157
PF3D7_0806900	0.260526	45156
PF3D7_0626900	0.353887	45099
PF3D7_1143900	0.285714	45068
PF3D7_1366700	0.370968	44985
PF3D7_0422100	0.380829	44930
PF3D7_1114800	0.21519	44875
PF3D7_1306400	0.241117	44678
PF3D7_1323900	0.289125	44658
PF3D7_1117400	0.288945	44597
PF3D7_0404400	0.357895	44569
PF3D7_0111500	0.327957	44245
PF3D7_1438100	0.259259	43938
PF3D7_1112900	0.25	43754
PF3D7_0218100	0.356742	43508
PF3D7_1026000	0.315934	43154
PF3D7_0713400	0.332402	43096
PF3D7_1315100	0.339674	42903
PF3D7_1211800	0.123037	42830
PF3D7_1425700	0.275	42824
PF3D7_1428300	0.26455	42641
PF3D7_1035500	0.276882	42276
PF3D7_1365000	0.312321	42222
PF3D7_1141400	0.347458	42184
PF3D7_1445700	0.366477	41935
PF3D7_1032600	0.327635	41759
PF3D7_1031200	0.367123	41450
PF3D7_1347000	0.274725	41375
PF3D7_1335100	0.301136	41277
PF3D7_0424000	0.310345	40867
PF3D7_1220600	0.292035	40678
PF3D7_0724300	0.361194	40629
PF3D7_0219500	0.20059	40298
PF3D7_0401600.1	0.255747	40144
PF3D7_1035400	0.233803	40120
PF3D7_0509200	0.292035	40093
PF3D7_0401600.2	0.256484	40016
PF3D7_1464200	0.384615	39929
PF3D7_0521200	0.355623	39838
PF3D7_1245400	0.321637	39767
PF3D7_1345000	0.27003	39530
PF3D7_1108600	0.27907	39374
PF3D7_0831500	0.383929	39098
PF3D7_0413700	0.289086	39021
PF3D7_1305600	0.317221	38980
PF3D7_1016800	0.257143	38939
PF3D7_1307200	0.263158	38913
PF3D7_0419700	0.361963	38835
PF3D7_0410400	0.283186	38761
PF3D7_0827500	0.318612	38510
PF3D7_0407300	0.376947	38375
PF3D7_1422200	0.346154	38165
PF3D7_0506200	0.335366	38158
PF3D7_0728000	0.227273	37820
PF3D7_0405600	0.294304	37814
PF3D7_0816800	0.183908	37785
PF3D7_1141700	0.286624	37665
PF3D7_0108600	0.250814	37639
PF3D7_1020000	0.201238	37558
PF3D7_0323500	0.253165	37461
PF3D7_1224800	0.333333	37374
PF3D7_1244600	0.378378	37288
PF3D7_0422000	0.26087	37216
PF3D7_0931400	0.196141	37161
PF3D7_0410600	0.211009	37065
PF3D7_1343500	0.308442	37019
PF3D7_1460200	0.337662	36969
PF3D7_1202200	0.258462	36802
PF3D7_0212000	0.278846	36668
PF3D7_0319500	0.309677	36612
PF3D7_1141500	0.25	36507
PF3D7_1321400	0.27707	36492
PF3D7_0106600	0.293333	36474
PF3D7_0528500	0.314935	36449
PF3D7_1472100	0.349206	36344
PF3D7_0813300	0.275316	36256
PF3D7_0208200	0.265781	36075
PF3D7_0424600	0.274194	35962
PF3D7_0908300.1	0.267974	35953
PF3D7_0717000	0.26087	35939
PF3D7_0604700	0.25	35839
PF3D7_1310900	0.246711	35712
PF3D7_1336200	0.288591	35498
PF3D7_1135900	0.296296	35468
PF3D7_1142800	0.40604	35453
PF3D7_1342000	0.179153	35385
PF3D7_0531300	0.364865	35292
PF3D7_1420300	0.363036	35252
PF3D7_1403900	0.354515	35220
PF3D7_1124700	0.254967	35043
PF3D7_0936600	0.318792	34909
PF3D7_1247400	0.27541	34827
PF3D7_1253100	0.33564	34786
PF3D7_1121000	0.292517	34780
PF3D7_1115900	0.302721	34721
PF3D7_0810500	0.289474	34520
PF3D7_1250300	0.224832	34509
PF3D7_0916300	0.269625	34413
PF3D7_1407200	0.227586	34412
PF3D7_0611200	0.272401	34304
PF3D7_1324900	0.201893	34108
PF3D7_1111300	0.337931	34076
PF3D7_1424100	0.220339	33999
PF3D7_0911000	0.259386	33908
PF3D7_0508800	0.364912	33861
PF3D7_1312300	0.295374	33797
PF3D7_1037300	0.258278	33727
PF3D7_0618700	0.357895	33699
PF3D7_0611300	0.309609	33476
PF3D7_1432100	0.317241	33267
PF3D7_1213200	0.34767	33255
PF3D7_0202300	0.302239	33246
PF3D7_0419600	0.234875	33196
PF3D7_0107900	0.282609	33186
PF3D7_1455400	0.293286	33072
PF3D7_1427900	0.304965	33006
PF3D7_0911800	0.32852	32932
PF3D7_1406800	0.301754	32888
PF3D7_1424400	0.123239	32682
PF3D7_0314000	0.271739	32611
PF3D7_0210900	0.280702	32542
PF3D7_1106100	0.222222	32404
PF3D7_0927800	0.262774	32364
PF3D7_1001700	0.307116	32184
PF3D7_0730800.2	0.323129	32155
PF3D7_0730800.1	0.323129	32098
PF3D7_1012200	0.261194	31792
PF3D7_1114100.1	0.247312	31724
PF3D7_1114100.2	0.249097	31525
PF3D7_0703600	0.193916	31438
PF3D7_0813600	0.286245	31351
PF3D7_0618600	0.327273	31340
PF3D7_0815600	0.204461	31251
PF3D7_1431000	0.24031	31147
PF3D7_0908300.2	0.257576	31060
PF3D7_1354600	0.272727	31049
PF3D7_1343000	0.28839	31043
PF3D7_0402400	0.368627	31019
PF3D7_0423000	0.375479	31012
PF3D7_0206900.1	0.358974	30974
PF3D7_1024500	0.279245	30919
PF3D7_0614400	0.273438	30851
PF3D7_0824600	0.337079	30838
PF3D7_1452800	0.280156	30838
PF3D7_0907300	0.301158	30662
PF3D7_0207000	0.263736	30549
PF3D7_0307200	0.158915	30523
PF3D7_0315400	0.420233	30522
PF3D7_1453700	0.347826	30492
PF3D7_0720100	0.25	30481
PF3D7_1022100	0.307692	30480
PF3D7_1435500	0.301961	30480
PF3D7_0301100	0.245136	30399
PF3D7_0710500	0.269531	30267
PF3D7_1016100	0.29845	30009
PF3D7_1328100	0.269373	29962
PF3D7_1448600	0.23622	29955
PF3D7_0932600	0.266129	29799
PF3D7_1124800	0.202429	29765
PF3D7_0110400	0.352	29688
PF3D7_1201700	0.391129	29672
PF3D7_0301400	0.393443	29639
PF3D7_0201500	0.282353	29624
PF3D7_1349700	0.28125	29567
PF3D7_0206900.2	0.351145	29534
PF3D7_1006800	0.267206	29530
PF3D7_1414000	0.240157	29488
PF3D7_0933900	0.38247	29456
PF3D7_1225400	0.327935	29287
PF3D7_1321800	0.280769	29267
PF3D7_0721100	0.346939	29250
PF3D7_0921400	0.270161	29104
PF3D7_0921900	0.200803	28972
PF3D7_1118900	0.269076	28851
PF3D7_1017400	0.277551	28597
PF3D7_1247100	0.33871	28561
PF3D7_0703700	0.428	28516
PF3D7_0915600	0.251046	28482
PF3D7_0919700	0.27572	28395
PF3D7_1132800	0.281853	28297
PF3D7_0203300	0.271605	28288
PF3D7_0315500	0.240343	28284
PF3D7_0822100	0.289362	28198
PF3D7_1330200	0.290749	28059
PF3D7_0415500	0.289362	28004
PF3D7_0516900	0.199234	28000
PF3D7_1439900	0.24498	27935
PF3D7_1459800	0.258197	27896
PF3D7_1341900	0.201613	27801
PF3D7_1238400	0.248927	27726
PF3D7_0702500	0.287402	27673
PF3D7_1458900	0.316017	27666
PF3D7_1427800	0.263158	27658
PF3D7_0217700	0.319149	27599
PF3D7_0931200	0.33913	27502
PF3D7_0808300	0.280335	27491
PF3D7_1214900	0.252033	27380
PF3D7_1363600	0.381579	27357
PF3D7_1361700	0.318777	27262
PF3D7_0814200	0.253012	27259
PF3D7_0216200	0.289474	27214
PF3D7_0934500	0.199153	27191
PF3D7_1309900	0.256637	27113
PF3D7_0931500	0.340909	27023
PF3D7_0315100	0.311404	26948
PF3D7_1368300	0.272727	26908
PF3D7_0616300	0.267544	26901
PF3D7_1441800	0.273913	26757
PF3D7_0415600	0.308696	26739
PF3D7_0608500	0.245763	26529
PF3D7_0205700.2	0.295964	26521
PF3D7_1202400	0.339207	26430
PF3D7_1244700	0.233184	26303
PF3D7_1323000	0.25974	26211
PF3D7_0514600	0.206751	26205
PF3D7_1429600	0.236364	26165
PF3D7_1347300	0.276018	26065
PF3D7_0106200	0.305556	25971
PF3D7_0320100	0.252252	25935
PF3D7_1340700	0.23913	25932
PF3D7_1110300	0.292793	25881
PF3D7_1304300	0.38785	25736
PF3D7_1010700	0.285714	25678
PF3D7_0928400	0.324444	25625
PF3D7_1338200	0.175676	25533
PF3D7_0814000	0.166667	25441
PF3D7_1030800	0.309859	25411
PF3D7_1414300	0.222727	25217
PF3D7_0802200	0.21267	25164
PF3D7_1468500	0.260465	25102
PF3D7_1408600	0.196347	25051
PF3D7_1320500	0.283019	25016
PF3D7_1346300	0.207547	24984
PF3D7_0804800	0.362385	24893
PF3D7_0506100	0.297561	24872
PF3D7_0816200	0.204762	24828
PF3D7_0929500	0.309524	24828
PF3D7_0511600	0.373206	24732
PF3D7_0613400	0.168224	24709
PF3D7_0925900	0.279817	24699
PF3D7_1110800	0.212871	24677
PF3D7_1465900	0.162162	24668
PF3D7_0934400	0.223881	24597
PF3D7_0526900	0.251163	24561
PF3D7_1210300	0.352381	24548
PF3D7_1348200	0.307317	24482
PF3D7_0416200	0.274038	24417
PF3D7_1310500	0.315534	24414
PF3D7_0713700	0.314286	24381
PF3D7_1446800	0.26699	24337
PF3D7_0205700.1	0.300971	24326
PF3D7_0710700	0.262376	24224
PF3D7_1239300	0.325243	24215
PF3D7_1364800	0.18932	24154
PF3D7_0415900	0.203883	24135
PF3D7_0908400	0.306122	24062
PF3D7_1472000	0.19802	24000
PF3D7_0420500	0.301508	23897
PF3D7_1026100	0.25641	23873
PF3D7_0710300	0.279412	23833
PF3D7_1201900	0.322115	23678
PF3D7_1409200.1	0.356784	23555
PF3D7_1246400	0.278049	23492
PF3D7_1013700	0.291667	23440
PF3D7_1351400	0.176471	23415
PF3D7_0409700	0.225641	23408
PF3D7_0618200	0.25	23333
PF3D7_0528700	0.268293	23199
PF3D7_1317400	0.330097	23193
PF3D7_0818400	0.266332	23160
PF3D7_1408500	0.229592	22966
PF3D7_0512600	0.263682	22886
PF3D7_1230400	0.264423	22871
PF3D7_0605000	0.230769	22861
PF3D7_1330100	0.294118	22753
PF3D7_0927100	0.305699	22751
PF3D7_0907800	0.244792	22744
PF3D7_1404300	0.221675	22734
PF3D7_0904700	0.305263	22515
PF3D7_1302800	0.138462	22481
PF3D7_0915700	0.221053	22438
PF3D7_1320100	0.196891	22424
PF3D7_0935000	0.293814	22295
PF3D7_0821200	0.239583	22272
PF3D7_0904400	0.311828	22209
PF3D7_0110900	0.283422	22174
PF3D7_1242300	0.331551	22132
PF3D7_0520000	0.142105	22123
PF3D7_1402200	0.301587	22117
PF3D7_0109700	0.179348	22105
PF3D7_1323400	0.172775	22093
PF3D7_1362300	0.247368	22064
PF3D7_1409200.2	0.352941	22037
PF3D7_1461200	0.25	22024
PF3D7_1469000	0.306011	21898
PF3D7_0906100	0.132653	21852
PF3D7_1438900	0.265306	21807
PF3D7_1146900	0.274194	21802
PF3D7_0322800	0.197802	21788
PF3D7_1406700	0.271795	21774
PF3D7_0407200	0.178947	21747
PF3D7_1115600	0.260204	21731
PF3D7_1126400	0.291209	21719
PF3D7_1305700	0.314721	21632
PF3D7_1323100	0.193717	21602
PF3D7_0614500	0.142077	21580
PF3D7_1360000	0.269663	21562
PF3D7_1341300	0.164894	21454
PF3D7_0719100	0.261111	21331
PF3D7_0418500	0.223404	21317
PF3D7_1250700	0.331461	21277
PF3D7_0817500	0.204301	21177
PF3D7_1444900	0.34104	21010
PF3D7_1137500	0.248555	20926
PF3D7_0304900	0.210526	20838
PF3D7_0806400	0.393258	20800
PF3D7_0726700	0.25731	20395
PF3D7_1203100	0.356725	20323
PF3D7_0627500	0.194737	20293
PF3D7_0611900	0.271186	20265
PF3D7_0719600	0.224138	20228
PF3D7_1131000	0.403509	19992
PF3D7_1146200	0.26506	19936
PF3D7_1250000	0.177515	19782
PF3D7_0109400	0.173653	19591
PF3D7_0825200	0.289157	19555
PF3D7_1410800	0.236994	19514
PF3D7_1024200	0.229814	19447
PF3D7_1431700	0.156627	19298
PF3D7_1326000	0.29878	19285
PF3D7_1309100	0.153374	19245
PF3D7_0913400	0.183432	19221
PF3D7_0532100	0.131868	19030
PF3D7_0605400	0.36646	19006
PF3D7_0322000	0.267442	18953
PF3D7_1426000	0.234568	18795
PF3D7_0317600	0.179012	18760
PF3D7_1345100	0.234177	18630
PF3D7_1116300	0.25	18588
PF3D7_1332300	0.317073	18565
PF3D7_0705900	0.311377	18559
PF3D7_0105300	0.245399	18528
PF3D7_0928500	0.187097	18457
PF3D7_1208300	0.259494	18452
PF3D7_1107500	0.205128	18442
PF3D7_0403300	0.254902	18371
PF3D7_0927000	0.273885	18369
PF3D7_0517000	0.138554	18112
PF3D7_1212600.1	0.315789	18110
PF3D7_1003300	0.333333	17935
PF3D7_1126200	0.184713	17891
PF3D7_1366200	0.205298	17824
PF3D7_0414200.2	0.251656	17741
PF3D7_0414200.1	0.258278	17729
PF3D7_0319600	0.235669	17706
PF3D7_1232800	0.237762	17665
PF3D7_1204300	0.259259	17631
PF3D7_1214000	0.312925	17622
PF3D7_1308100	0.261438	17619
PF3D7_1119200	0.291391	17570
PF3D7_1402500	0.266667	17400
PF3D7_0522800	0.27027	17389
PF3D7_0710600	0.139073	17351
PF3D7_0217300	0.302817	17302
PF3D7_0703300	0.455782	17152
PF3D7_1138300	0.248276	17144
PF3D7_0728500	0.326389	17134
PF3D7_1447100	0.2	17125
PF3D7_0519200	0.240964	17066
PF3D7_0306000	0.217391	17020
PF3D7_1366500	0.206667	17012
PF3D7_1253200	0.257143	16985
PF3D7_1415900	0.258503	16862
PF3D7_0105400.1	0.304965	16856
PF3D7_1347400	0.3	16847
PF3D7_1319800	0.219178	16763
PF3D7_1460700	0.14966	16745
PF3D7_0422600	0.404255	16728
PF3D7_0816700	0.291667	16713
PF3D7_1416900	0.182432	16653
PF3D7_0406200	0.170886	16626
PF3D7_0423200	0.255474	16582
PF3D7_1361600	0.326087	16568
PF3D7_1310700	0.236111	16526
PF3D7_0719700	0.224638	16478
PF3D7_0320900	0.125786	16454
PF3D7_0813900	0.165517	16285
PF3D7_1142600	0.184397	16266
PF3D7_0312000	0.218978	16177
PF3D7_0320600	0.308271	16144
PF3D7_0306900	0.136986	16130
PF3D7_1325600	0.309859	16115
PF3D7_1223000	0.311111	16028
PF3D7_0105400.2	0.291045	16027
PF3D7_0622400	0.24031	16023
PF3D7_1233100	0.242647	15918
PF3D7_0830400	0.217391	15902
PF3D7_0419200	0.306569	15891
PF3D7_1353200	0.282609	15849
PF3D7_0909300	0.151515	15735
PF3D7_0512100	0.302326	15719
PF3D7_1418300	0.226277	15637
PF3D7_0903900	0.159091	15527
PF3D7_1128200	0.167883	15525
PF3D7_0610400	0.0875912	15446
PF3D7_1251100	0.274074	15415
PF3D7_0307100	0.21831	15397
PF3D7_0519400	0.164179	15392
PF3D7_0606300	0.292683	15331
PF3D7_1117300	0.271318	15263
PF3D7_0728400.2	0.299213	15241
PF3D7_0728400.1	0.307087	15142
PF3D7_1111500	0.315385	15080
PF3D7_1331800	0.185714	14993
PF3D7_0423700	0.175182	14891
PF3D7_0316800	0.167939	14874
PF3D7_0312800	0.15748	14813
PF3D7_1124900	0.12	14748
PF3D7_1204700	0.198347	14650
PF3D7_1140100	0.255814	14624
PF3D7_1365900	0.139535	14617
PF3D7_0528000	0.256	14603
PF3D7_1002900	0.257812	14517
PF3D7_0935300	0.286885	14480
PF3D7_0610500	0.225806	14457
PF3D7_1412300	0.301587	14438
PF3D7_0715700	0.3	14417
PF3D7_1142500	0.195312	14407
PF3D7_0205800	0.181818	14405
PF3D7_0720200	0.188525	14400
PF3D7_0706300	0.268908	14261
PF3D7_0202800	0.322314	14245
PF3D7_0810900.2	0.385246	14237
PF3D7_1107000	0.244094	14203
PF3D7_0210400	0.208333	14159
PF3D7_0617800	0.120301	14123
PF3D7_1314400	0.308943	14078
PF3D7_0503800	0.165289	14065
PF3D7_0519100	0.208	14033
PF3D7_1011200.2	0.269565	13987
PF3D7_1365100	0.198276	13972
PF3D7_1322800	0.293103	13955
PF3D7_1011200.1	0.269565	13901
PF3D7_0612300	0.302521	13830
PF3D7_0714000	0.104839	13763
PF3D7_0503400	0.211382	13741
PF3D7_1010300	0.235294	13737
PF3D7_1252900	0.280702	13700
PF3D7_0730000	0.196581	13580
PF3D7_1003500	0.151261	13513
PF3D7_0507900	0.20339	13510
PF3D7_1447300	0.256637	13321
PF3D7_1007100	0.239316	13282
PF3D7_0414300	0.300885	13208
PF3D7_1105100	0.101695	13125
PF3D7_1007500	0.321101	13023
PF3D7_1103100	0.159664	13014
PF3D7_0725400	0.254545	13000
PF3D7_1243600	0.232759	12891
PF3D7_0522000	0.194444	12888
PF3D7_1229400	0.273504	12845
PF3D7_0528600	0.160377	12796
PF3D7_0715100	0.192661	12793
PF3D7_1109900	0.132743	12788
PF3D7_0507000	0.273585	12745
PF3D7_0608400	0.242991	12709
PF3D7_0702900	0.277778	12639
PF3D7_1406000	0.268519	12531
PF3D7_0217800	0.185185	12509
PF3D7_0306300	0.1875	12419
PF3D7_0319100	0.324074	12419
PF3D7_0721800	0.299065	12369
PF3D7_1221200	0.130841	12228
PF3D7_0304400	0.2	12157
PF3D7_1023500	0.27551	12012
PF3D7_1209200	0.192661	11996
PF3D7_1016900	0.165138	11961
PF3D7_0309600	0.185841	11948
PF3D7_1203200	0.209524	11862
PF3D7_1457200	0.152381	11716
PF3D7_0218500	0.196078	11714
PF3D7_1421200	0.113208	11664
PF3D7_0404000	0.29	11650
PF3D7_0402900	0.23	11613
PF3D7_1433600	0.264706	11573
PF3D7_1125900	0.287234	11544
PF3D7_0530000	0.265306	11540
PF3D7_0202500	0.149533	11517
PF3D7_1422000	0.308511	11487
PF3D7_1105000	0.153846	11456
PF3D7_1401400	0.166667	11427
PF3D7_1443300	0.205882	11370
PF3D7_1248800	0.210526	11276
PF3D7_1001500	0.222222	11267
PF3D7_1212600.2	0.387097	11181
PF3D7_1215300	0.201923	11150
PF3D7_1465400	0.197802	11009
PF3D7_0932000	0.262136	10994
PF3D7_1242900	0.229167	10928
PF3D7_0829300	0.177083	10874
PF3D7_0210100.1	0.134021	10799
PF3D7_0810000	0.274725	10775
PF3D7_1477800	0.285714	10724
PF3D7_0819900	0.217391	10702
PF3D7_0706400	0.215054	10540
PF3D7_1317500	0.333333	10460
PF3D7_1130100	0.136364	10314
PF3D7_0805200	0.234043	10286
PF3D7_1102800	0.126316	10231
PF3D7_1110000	0.228916	10056
PF3D7_1229700	0.180723	9924
PF3D7_1126900	0.183908	9890
PF3D7_0702600	0.227273	9889
PF3D7_0203400	0.228261	9831
PF3D7_1325700	0.3125	9755
PF3D7_1449200	0.0232558	9538
PF3D7_0822300	0.22619	9512
PF3D7_0907000	0.283951	9501
PF3D7_1252300	0.244186	9443
PF3D7_1217800	0.283951	9374
PF3D7_0210000	0.280488	9286
PF3D7_0721900	0.240506	9284
PF3D7_1144000	0.192771	9146
PF3D7_1147400	0.230769	9047
PF3D7_0311500	0.243902	9044
PF3D7_1321200	0.202532	8816
PF3D7_1135700	0.133333	8640
PF3D7_1208600	0.276316	8537
PF3D7_1112000	0.287671	8510
PF3D7_0715500	0.194444	8496
PF3D7_1231700	0.264706	8475
PF3D7_1026500	0.267606	8370
PF3D7_0708100	0.271429	8241
PF3D7_1025800	0.25	8194
PF3D7_1460300	0.176471	8015
PF3D7_0935100	0.232877	8004
PF3D7_1235100	0.222222	7948
PF3D7_0823700	0.343284	7914
PF3D7_1025600	0.294118	7688
PF3D7_1103900	0.258065	7387
PF3D7_1427700	0.3125	7278
PF3D7_1005200	0.145161	7202
PF3D7_1342700	0.220339	6746
PF3D7_1433000	0.25	6566
PF3D7_0611700	0.134615	6519
PF3D7_0705700	0.236364	6416
PF3D7_0323000	0.0363636	6065
PF3D7_0926200	0.288462	5849
PF3D7_1144300	0.05	5086
PF3D7_0210100.2	0.138889	4073
