# Supplementary material for: Frequent GU wobble pairings reduce translation efficiency in Plasmodium falciparum
Source: Sci Rep. 2017 Apr 7;7:723. doi: 10.1038/s41598-017-00801-9 (PMC5429705; doi:10.1038/s41598-017-00801-9)
Supplement: Supplementary file 6 — Supplementary info [file 41598_2017_801_MOESM6_ESM.xls]

## Sheet: list of genes with %GU wob >40%
Gene name	%GU	Product Description
PF3D7_0102800	0.467105	conserved Plasmodium protein, unknown function
PF3D7_0103100	0.41896	vacuolar protein sorting-associated protein 51, putative (VPS51)
PF3D7_0105700	0.455287	asparagine-rich antigen Pfa35-2
PF3D7_0106000	0.419285	conserved Plasmodium protein, unknown function
PF3D7_0107800	0.415721	double-strand break repair protein MRE11 (MRE11)
PF3D7_0110500	0.405074	bromodomain protein, putative
PF3D7_0111700	0.457627	conserved Plasmodium protein, unknown function
PF3D7_0113300	0.406838	Plasmodium exported protein (hyp1), unknown function
PF3D7_0202600.1	0.415052	conserved Plasmodium protein, unknown function
PF3D7_0202600.2	0.415362	conserved Plasmodium protein, unknown function
PF3D7_0203200	0.40748	conserved Plasmodium protein, unknown function
PF3D7_0203600	0.408805	conserved Plasmodium protein, unknown function
PF3D7_0204600	0.401177	conserved Plasmodium protein, unknown function
PF3D7_0212400	0.406647	conserved Plasmodium membrane protein, unknown function
PF3D7_0215500	0.445752	conserved Plasmodium protein, unknown function
PF3D7_0218200	0.429455	conserved Plasmodium protein, unknown function
PF3D7_0218600	0.401092	conserved Plasmodium protein, unknown function
PF3D7_0301900	0.403509	conserved Plasmodium protein, unknown function
PF3D7_0302800	0.430952	conserved Plasmodium protein, unknown function
PF3D7_0303100	0.434813	conserved Plasmodium protein, unknown function
PF3D7_0303500	0.413112	spindle pole body protein, putative
PF3D7_0305300	0.406479	conserved Plasmodium membrane protein, unknown function
PF3D7_0305500	0.421454	conserved Plasmodium protein, unknown function
PF3D7_0306100	0.427663	conserved Plasmodium protein, unknown function
PF3D7_0307700	0.411604	conserved Plasmodium protein, unknown function
PF3D7_0309300	0.438285	N2227-like protein, putative
PF3D7_0310200	0.412876	phd finger protein, putative
PF3D7_0310900	0.415502	conserved Plasmodium protein, unknown function
PF3D7_0313000	0.426513	conserved Plasmodium protein, unknown function
PF3D7_0315400	0.420233	conserved Plasmodium protein, unknown function
PF3D7_0315800	0.407104	zinc finger protein, putative
PF3D7_0316900	0.402662	E3 ubiquitin-protein ligase, putative
PF3D7_0321800	0.42778	WD repeat-containing protein, putative
PF3D7_0322500	0.407407	iron-sulfur assembly protein, putative (IscA2)
PF3D7_0323800	0.492843	conserved Plasmodium protein, unknown function
PF3D7_0403600	0.436931	conserved Plasmodium protein, unknown function
PF3D7_0404100	0.421655	transcription factor with AP2 domain(s), putative (ApiAP2)
PF3D7_0404500	0.402923	6-cysteine protein (P52)
PF3D7_0404600	0.40058	conserved Plasmodium membrane protein, unknown function
PF3D7_0404700	0.418085	dipeptidyl aminopeptidase 3 (DPAP3)
PF3D7_0407600	0.428689	conserved Plasmodium protein, unknown function
PF3D7_0410800	0.401848	conserved Plasmodium protein, unknown function
PF3D7_0411000	0.449395	conserved Plasmodium protein, unknown function
PF3D7_0412000	0.406932	conserved Plasmodium protein, unknown function
PF3D7_0416500	0.405128	repressor of RNA polymerase III transcription MAF1, putative
PF3D7_0418100	0.409539	conserved Plasmodium protein, unknown function
PF3D7_0420000	0.417384	zinc finger protein, putative
PF3D7_0420300	0.438687	transcription factor with AP2 domain(s) (ApiAP2)
PF3D7_0422200	0.422806	erythrocyte membrane-associated antigen
PF3D7_0422600	0.404255	conserved Plasmodium protein, unknown function
PF3D7_0423400	0.454128	asparagine-rich protein (AARP)
PF3D7_0424700	0.412101	serine/threonine protein kinase, FIKK family (FIKK4.2)
PF3D7_0502400	0.446488	merozoite surface protein 8 (MSP8)
PF3D7_0505000	0.413978	conserved Plasmodium membrane protein, unknown function
PF3D7_0505200	0.40106	actin-like protein, putative (ALP2b)
PF3D7_0508600	0.406844	conserved Plasmodium protein, unknown function
PF3D7_0510100	0.458202	conserved Plasmodium protein, unknown function
PF3D7_0516800	0.411097	transcription factor with AP2 domain(s) (ApiAP2)
PF3D7_0518700	0.41847	mRNA-binding protein PUF1 (PUF1)
PF3D7_0522100	0.410995	conserved Plasmodium protein, unknown function
PF3D7_0522900	0.401803	zinc finger protein, putative
PF3D7_0525300	0.414938	conserved Plasmodium protein, unknown function
PF3D7_0530300	0.403594	conserved Plasmodium membrane protein, unknown function
PF3D7_0602000	0.429764	conserved Plasmodium protein, unknown function
PF3D7_0602600	0.431433	conserved Plasmodium protein, unknown function
PF3D7_0603100	0.412804	conserved Plasmodium protein, unknown function
PF3D7_0604100	0.419192	transcription factor with AP2 domain(s) (SIP2)
PF3D7_0607700	0.419179	conserved Plasmodium protein, unknown function
PF3D7_0607800	0.41037	GTP-binding protein, putative
PF3D7_0608600	0.408451	conserved Plasmodium protein, unknown function
PF3D7_0609000	0.404574	conserved Plasmodium protein, unknown function
PF3D7_0609900	0.409316	conserved Plasmodium protein, unknown function
PF3D7_0611800	0.425669	conserved Plasmodium protein, unknown function
PF3D7_0612600	0.412008	PP-loop family protein, putative
PF3D7_0612800	0.419355	6-cysteine protein (P12p)
PF3D7_0613800	0.40219	transcription factor with AP2 domain(s) (ApiAP2)
PF3D7_0614200	0.424808	cytosolic Fe-S cluster assembly factor NAR1, putative (NAR1)
PF3D7_0620200	0.429012	conserved Plasmodium protein, unknown function
PF3D7_0623800	0.401247	tyrosine kinase-like protein, putative (TKL4)
PF3D7_0626200	0.443914	conserved Plasmodium protein, unknown function
PF3D7_0629400	0.430218	RNA-binding protein, putative
PF3D7_0629700	0.413089	SET domain protein, putative (SET1)
PF3D7_0630100	0.405605	conserved Plasmodium protein, unknown function
PF3D7_0630600	0.407051	conserved Plasmodium protein, unknown function
PF3D7_0703300	0.455782	conserved Plasmodium protein, unknown function
PF3D7_0703700	0.428	conserved Plasmodium protein, unknown function
PF3D7_0704000	0.4145	conserved Plasmodium membrane protein, unknown function
PF3D7_0706500	0.481547	conserved Plasmodium protein, unknown function
PF3D7_0707700	0.438669	E3 ubiquitin-protein ligase, putative
PF3D7_0711100	0.407563	conserved Plasmodium membrane protein, unknown function
PF3D7_0713900	0.443697	conserved Plasmodium protein, unknown function
PF3D7_0714200	0.406755	conserved Plasmodium protein, unknown function
PF3D7_0716200	0.429772	conserved Plasmodium protein, unknown function
PF3D7_0724600	0.459354	protein kinase, putative
PF3D7_0727100	0.413308	conserved Plasmodium protein, unknown function
PF3D7_0727900	0.434511	conserved Plasmodium protein, unknown function
PF3D7_0729100	0.402945	conserved Plasmodium protein, unknown function
PF3D7_0730300	0.406156	transcription factor with AP2 domain(s) (AP2-L)
PF3D7_0802100	0.419317	transcription factor with AP2 domain(s) (ApiAP2)
PF3D7_0803500	0.432561	AAA family ATPase, putative
PF3D7_0804900	0.45122	GTPase-activating protein, putative
PF3D7_0805700	0.412209	serine/threonine protein kinase, FIKK family (FIKK8)
PF3D7_0807600	0.440449	conserved Plasmodium protein, unknown function
PF3D7_0808000	0.422597	conserved Plasmodium protein, unknown function
PF3D7_0809200	0.43508	asparagine-rich antigen Pfa55-14 (pfa55-14)
PF3D7_0809600	0.402	peptidase family C50, putative
PF3D7_0810600	0.427813	RNA helicase, putative
PF3D7_0811300	0.461408	CCR4-associated factor 1 (CAF1)
PF3D7_0811700	0.41946	conserved Plasmodium protein, unknown function
PF3D7_0812700	0.419492	RNA-binding protein (U1 snRNP-like), putative
PF3D7_0813000	0.456667	conserved Plasmodium protein, unknown function
PF3D7_0814500	0.445323	conserved Plasmodium protein, unknown function
PF3D7_0817300	0.458408	asparagine-rich antigen
PF3D7_0817400	0.412162	phosphatase, putative
PF3D7_0819700	0.42711	conserved Plasmodium protein, unknown function
PF3D7_0820300	0.433225	conserved Plasmodium protein, unknown function
PF3D7_0820500	0.410317	C-13 antigen
PF3D7_0820800	0.422277	conserved Plasmodium protein, unknown function
PF3D7_0821100	0.422198	protein kinase 1 (PK1)
PF3D7_0822700	0.43027	conserved Plasmodium protein, unknown function
PF3D7_0827200	0.404975	conserved Plasmodium protein, unknown function
PF3D7_0829000	0.409329	conserved Plasmodium membrane protein, unknown function
PF3D7_0831800	0.401961	histidine-rich protein II (HRPII)
PF3D7_0901900	0.432039	probable protein, unknown function
PF3D7_0904600	0.405985	ubiquitin specific protease, putative
PF3D7_0906200	0.400691	conserved Plasmodium protein, unknown function
PF3D7_0906600	0.456161	zinc finger protein, putative
PF3D7_0907200	0.400353	GTPase-activating protein, putative
PF3D7_0909100	0.410498	conserved Plasmodium membrane protein, unknown function
PF3D7_0909700	0.423337	FHA domain protein, putative
PF3D7_0910200	0.439739	conserved Plasmodium protein, unknown function
PF3D7_0915500	0.41203	conserved Plasmodium protein, unknown function
PF3D7_0922100	0.405703	ubiquitin-like protein, putative
PF3D7_0923400	0.424434	conserved Plasmodium protein, unknown function
PF3D7_0923500	0.51676	cyclin-dependent kinases regulatory subunit, putative
PF3D7_0924400	0.424559	conserved Plasmodium protein, unknown function
PF3D7_0926100	0.45486	protein kinase, putative
PF3D7_0927200	0.432432	zinc finger protein, putative
PF3D7_0933800	0.408967	delta tubulin, putative
PF3D7_1004300	0.466844	E3 ubiquitin-protein ligase, putative
PF3D7_1007700	0.409262	transcription factor with AP2 domain(s) (ApiAP2)
PF3D7_1011100	0.405488	conserved Plasmodium protein, unknown function
PF3D7_1015400	0.459948	conserved Plasmodium protein, unknown function
PF3D7_1019300	0.406693	zinc finger protein, putative
PF3D7_1024900	0.402036	conserved Plasmodium protein, unknown function
PF3D7_1026300	0.407308	conserved Plasmodium protein, unknown function
PF3D7_1027000	0.408389	conserved Plasmodium protein, unknown function
PF3D7_1028500	0.429082	conserved Plasmodium protein, unknown function
PF3D7_1029200	0.453237	WD repeat-containing protein, putative
PF3D7_1030300	0.438849	conserved Plasmodium protein, unknown function
PF3D7_1031400.1	0.406816	OTU-like cysteine protease, putative
PF3D7_1031400.2	0.404863	OTU-like cysteine protease, putative
PF3D7_1106400	0.418803	conserved Plasmodium protein, unknown function
PF3D7_1107300	0.435982	polyadenylate-binding protein-interacting protein 1, putative (PAIP1)
PF3D7_1107800	0.448879	transcription factor with AP2 domain(s) (ApiAP2)
PF3D7_1108100	0.433163	conserved Plasmodium protein, unknown function
PF3D7_1110100	0.408931	conserved Plasmodium protein, unknown function
PF3D7_1110400	0.403639	asparagine-rich antigen
PF3D7_1111000	0.415517	tRNA m5C-methyltransferase, putative
PF3D7_1119400	0.406425	ubiquitin-protein ligase, putative
PF3D7_1119700	0.433428	conserved Plasmodium protein, unknown function
PF3D7_1119900	0.429143	conserved Plasmodium protein, unknown function
PF3D7_1122500	0.400613	conserved Plasmodium protein, unknown function
PF3D7_1123500	0.404637	conserved Plasmodium protein, unknown function
PF3D7_1126100	0.405467	autophagy-related protein 7, putative (ATG7)
PF3D7_1126500	0.404675	conserved Plasmodium protein, unknown function
PF3D7_1131000	0.403509	RNA-binding protein s1, putative
PF3D7_1131600	0.445369	conserved Plasmodium protein, unknown function
PF3D7_1132000	0.413364	ubiquitin-like protein, putative
PF3D7_1132400	0.400137	conserved Plasmodium membrane protein, unknown function
PF3D7_1136000	0.424042	conserved Plasmodium protein, unknown function
PF3D7_1139100	0.457031	RNA-binding protein, putative
PF3D7_1140700	0.427944	conserved Plasmodium protein, unknown function
PF3D7_1140800	0.41791	conserved Plasmodium protein, unknown function
PF3D7_1142100	0.409639	conserved Plasmodium protein, unknown function
PF3D7_1142700	0.400974	methyltransferase, putative
PF3D7_1142800	0.40604	conserved Plasmodium protein, unknown function
PF3D7_1143600	0.422819	conserved Plasmodium protein, unknown function
PF3D7_1145700	0.415584	bicoid-interacting protein BIN3, putative
PF3D7_1146600	0.457757	CCAAT-box DNA binding protein subunit B (NFYB)
PF3D7_1146800	0.443086	conserved Plasmodium protein, unknown function
PF3D7_1147000	0.425026	sporozoite asparagine-rich protein (SLARP)
PF3D7_1200900	0.408854	Plasmodium exported protein (PHISTc), unknown function
PF3D7_1205400	0.430939	conserved Plasmodium protein, unknown function
PF3D7_1205500	0.445129	zinc finger protein, putative
PF3D7_1207200	0.434288	conserved Plasmodium protein, unknown function
PF3D7_1212900	0.40955	bromodomain protein 2, putative (BDP2)
PF3D7_1215800	0.40327	conserved Plasmodium protein, unknown function
PF3D7_1217700	0.422265	conserved Plasmodium protein, unknown function
PF3D7_1220800	0.471726	unspecified product
PF3D7_1221600	0.427015	protein TSSC1, putative
PF3D7_1222400	0.443533	transcription factor with AP2 domain(s) (ApiAP2)
PF3D7_1222600	0.439375	transcription factor with AP2 domain(s) (AP2-G)
PF3D7_1223600	0.4164	conserved Plasmodium protein, unknown function
PF3D7_1224400	0.404362	conserved Plasmodium protein, unknown function
PF3D7_1224700	0.411081	conserved Plasmodium protein, unknown function
PF3D7_1225200	0.412458	conserved Plasmodium protein, unknown function
PF3D7_1227600	0.408602	cyclin related protein, putative
PF3D7_1229300	0.421796	conserved Plasmodium protein, unknown function
PF3D7_1231800	0.421918	asparagine-rich protein, putative
PF3D7_1233200.1	0.425749	conserved Plasmodium protein, unknown function
PF3D7_1233200.2	0.424814	conserved Plasmodium protein, unknown function
PF3D7_1234100	0.414678	bromodomain protein, putative
PF3D7_1237500	0.416171	conserved Plasmodium protein, unknown function
PF3D7_1239200	0.404577	transcription factor with AP2 domain(s) (ApiAP2)
PF3D7_1241200	0.433333	conserved Plasmodium protein, unknown function
PF3D7_1241400	0.419177	RNA-binding protein, putative
PF3D7_1249300	0.445525	protein phosphatase PPM4, putative (PPM4)
PF3D7_1249700	0.433443	conserved Plasmodium protein, unknown function
PF3D7_1251800	0.411585	conserved Plasmodium protein, unknown function
PF3D7_1303400	0.468231	conserved Plasmodium protein, unknown function
PF3D7_1304000	0.403902	chromosome condensation protein, putative
PF3D7_1307700	0.420712	conserved Plasmodium protein, unknown function
PF3D7_1307900	0.410372	tripartite motif protein, putative
PF3D7_1309500	0.4	H/ACA ribonucleoprotein complex subunit 1, putative (GAR1)
PF3D7_1317200	0.460531	transcription factor with AP2 domain(s) (ApiAP2)
PF3D7_1318300	0.428571	conserved Plasmodium protein, unknown function
PF3D7_1319000	0.407908	conserved Plasmodium protein, unknown function
PF3D7_1326500	0.408318	conserved Plasmodium protein, unknown function
PF3D7_1326800	0.414027	syntaxin, Qa-SNARE family (SYN18)
PF3D7_1328500	0.41592	alpha/beta-hydrolase, putative
PF3D7_1329500	0.407046	conserved Plasmodium protein, unknown function
PF3D7_1329600	0.430464	conserved Plasmodium protein, unknown function
PF3D7_1333600	0.409431	U3 small nucleolar RNA-associated protein 4, putative (UTP4)
PF3D7_1334500	0.401613	MSP7-like protein (MSRP6)
PF3D7_1336700	0.45283	conserved Plasmodium protein, unknown function
PF3D7_1337500	0.437181	conserved Plasmodium protein, unknown function
PF3D7_1342900	0.437678	transcription factor with AP2 domain(s) (ApiAP2)
PF3D7_1344400	0.415479	conserved Plasmodium protein, unknown function
PF3D7_1344900	0.424446	conserved Plasmodium protein, unknown function
PF3D7_1345800	0.403015	conserved Plasmodium protein, unknown function
PF3D7_1346900	0.428571	conserved Plasmodium protein, unknown function
PF3D7_1352000	0.419033	conserved Plasmodium protein, unknown function
PF3D7_1352400	0.425705	conserved Plasmodium protein, unknown function
PF3D7_1353400	0.409442	Ran-binding protein, putative
PF3D7_1354100	0.431373	conserved Plasmodium protein, unknown function
PF3D7_1355700	0.429015	NLI interacting factor-like phosphatase, putative (NIF3)
PF3D7_1359600	0.447187	conserved Plasmodium protein, unknown function
PF3D7_1362700	0.467647	conserved Plasmodium protein, unknown function
PF3D7_1364200	0.421169	conserved Plasmodium protein, unknown function
PF3D7_1365300	0.425101	conserved Plasmodium protein, unknown function
PF3D7_1366900	0.40379	conserved Plasmodium protein, unknown function
PF3D7_1368900	0.412417	conserved Plasmodium protein, unknown function
PF3D7_1405300	0.406433	conserved Plasmodium protein, unknown function
PF3D7_1406100	0.406755	conserved Plasmodium protein, unknown function
PF3D7_1408200	0.411039	transcription factor with AP2 domain(s) (AP2-G2)
PF3D7_1414200	0.446078	conserved Plasmodium protein, unknown function
PF3D7_1415400	0.426441	conserved Plasmodium protein, unknown function
PF3D7_1415600	0.425367	conserved Plasmodium protein, unknown function
PF3D7_1419400	0.41099	conserved Plasmodium membrane protein, unknown function
PF3D7_1421100	0.440989	conserved Plasmodium protein, unknown function
PF3D7_1423700	0.43746	conserved Plasmodium protein, unknown function
PF3D7_1425600	0.4422	zinc finger protein, putative
PF3D7_1426800	0.446471	conserved Plasmodium protein, unknown function
PF3D7_1428100	0.416928	WW domain-binding protein 11, putative
PF3D7_1428700	0.430876	conserved protein, unknown function
PF3D7_1439500	0.447442	CCAAT-binding transcription factor, putative
PF3D7_1440100	0.405911	conserved Plasmodium protein, unknown function
PF3D7_1440700	0.415531	adaptor complexes medium subunit family
PF3D7_1441100	0.552632	conserved Plasmodium protein, unknown function
PF3D7_1441600	0.4	acid cluster protein 33 homologue, putative
PF3D7_1441700	0.400871	metalloprotease, putative
PF3D7_1442400	0.402081	conserved Plasmodium protein, unknown function
PF3D7_1446500	0.40473	conserved Plasmodium protein, unknown function
PF3D7_1448300	0.417174	conserved Plasmodium protein, unknown function
PF3D7_1449500	0.46648	transcription factor with AP2 domain(s), putative (ApiAP2)
PF3D7_1451400	0.405364	transcriptional regulatory protein sir2b (Sir2B)
PF3D7_1452400	0.468368	conserved Plasmodium protein, unknown function
PF3D7_1453900	0.405405	conserved Plasmodium protein, unknown function
PF3D7_1456000	0.444364	transcription factor with AP2 domain(s) (ApiAP2)
PF3D7_1457400	0.40216	conserved Plasmodium protein, unknown function
PF3D7_1458600	0.406357	conserved Plasmodium protein, unknown function
PF3D7_1458800	0.413395	conserved Plasmodium protein, unknown function
PF3D7_1459200	0.441423	WD repeat-containing protein, putative
PF3D7_1460500	0.404164	conserved Plasmodium protein, unknown function
PF3D7_1461800	0.40146	conserved Plasmodium protein, unknown function
PF3D7_1462400	0.422811	conserved Plasmodium protein, unknown function
PF3D7_1464100	0.402886	conserved Plasmodium protein, unknown function
PF3D7_1466400	0.420147	transcription factor with AP2 domain(s) (ApiAP2)
PF3D7_1473500	0.409763	conserved Plasmodium protein, unknown function
PF3D7_1473900	0.424385	conserved Plasmodium protein, unknown function
PF3D7_1475000	0.43609	mediator complex subunit 31, putative

## Sheet: enriched Go terms GU>40%
ID	Name	Background count	Result count	% of background	Fold enrichment	Odds ratio	P-value	Benjamini	Bonferroni
GO:2001141	regulation of RNA biosynthetic process	116	30	25.9	5.13	5.75	4.17697e-12	3.71214e-11	8.77164e-11
GO:0006355	regulation of transcription, DNA-dependent	116	30	25.9	5.13	5.75	4.17697e-12	3.71214e-11	8.77164e-11
GO:0051252	regulation of RNA metabolic process	118	30	25.4	5.05	5.65	6.04888e-12	3.71214e-11	1.27026e-10
GO:0010468	regulation of gene expression	148	33	22.3	4.42	5	1.05683e-11	3.71214e-11	2.21935e-10
GO:0010556	regulation of macromolecule biosynthetic process	141	32	22.7	4.5	5.07	1.50465e-11	3.71214e-11	3.15977e-10
GO:2000112	regulation of cellular macromolecule biosynthetic process	141	32	22.7	4.5	5.07	1.50465e-11	3.71214e-11	3.15977e-10
GO:0031326	regulation of cellular biosynthetic process	142	32	22.5	4.47	5.03	1.76768e-11	3.71214e-11	3.71214e-10
GO:0009889	regulation of biosynthetic process	142	32	22.5	4.47	5.03	1.76768e-11	3.71214e-11	3.71214e-10
GO:0019219	regulation of nucleobase-containing compound metabolic process	142	32	22.5	4.47	5.03	1.76768e-11	3.71214e-11	3.71214e-10
GO:0051171	regulation of nitrogen compound metabolic process	142	32	22.5	4.47	5.03	1.76768e-11	3.71214e-11	3.71214e-10
GO:0060255	regulation of macromolecule metabolic process	161	33	20.5	4.07	4.58	7.53057e-11	1.43765e-10	1.58142e-09
GO:0031323	regulation of cellular metabolic process	172	34	19.8	3.92	4.43	8.88176e-11	1.55431e-10	1.86517e-09
GO:0080090	regulation of primary metabolic process	174	34	19.5	3.88	4.37	1.16797e-10	1.88672e-10	2.45274e-09
GO:0019222	regulation of metabolic process	185	35	18.9	3.75	4.25	1.31652e-10	1.97478e-10	2.76469e-09
GO:0032774	RNA biosynthetic process	110	12	10.9	2.16	2.23	0.0134017	0.0187624	0.281436
GO:0006817	phosphate ion transport	26	5	19.2	3.82	3.88	0.0148747	0.0188481	0.312369
GO:0006413	translational initiation	60	8	13.3	2.65	2.7	0.015258	0.0188481	0.320418
GO:0015698	inorganic anion transport	27	5	18.5	3.67	3.73	0.0169592	0.0197857	0.356143
GO:0006351	transcription, DNA-dependent	106	11	10.4	2.06	2.11	0.0237958	0.0263007	0.499713
GO:0006820	anion transport	33	5	15.2	3.01	3.05	0.0335399	0.0352169	0.704339
GO:0050794	regulation of cellular process	547	37	6.8	1.34	1.41	0.0436106	0.0436106	0.915822
Ontology	Biological process
p-value cutoff	0.05

## Sheet: list of genes with %GU wob<20%
Gene name	%GU	Product Description
PF3D7_0100600	0.169444	rifin (RIF)
PF3D7_0100800	0.182609	rifin (RIF)
PF3D7_0100900	0.179487	rifin (RIF)
PF3D7_0101000	0.175487	rifin (RIF)
PF3D7_0101900	0.188953	rifin (RIF)
PF3D7_0103800	0.194226	actin-related protein (ARP1)
PF3D7_0107000	0.177515	centrin-1 (CEN1)
PF3D7_0108500	0.144444	conserved Plasmodium protein, unknown function
PF3D7_0109400	0.173653	tubulin-specific chaperone a, putative
PF3D7_0109700	0.179348	conserved protein, unknown function
PF3D7_0113000	0.192878	glutamic acid-rich protein (GARP)
PF3D7_0114700	0.169753	rifin (RIF)
PF3D7_0115300	0.175074	rifin (RIF)
PF3D7_0115600	0.192105	rifin (RIF)
PF3D7_0200200	0.18209	rifin (RIF)
PF3D7_0200600	0.191489	rifin (RIF)
PF3D7_0200700	0.196375	rifin (RIF)
PF3D7_0201000	0.185304	rifin (RIF)
PF3D7_0201200	0.19888	rifin (RIF)
PF3D7_0202500	0.149533	early transcribed membrane protein 2 (ETRAMP2)
PF3D7_0205800	0.181818	conserved Plasmodium protein, unknown function
PF3D7_0210100.1	0.134021	60S ribosomal protein L37ae, putative
PF3D7_0210100.2	0.138889	60S ribosomal protein L37ae, putative
PF3D7_0213300	0.164557	conserved Plasmodium protein, unknown function
PF3D7_0217800	0.185185	40S ribosomal protein S26 (RPS26)
PF3D7_0218500	0.196078	small nuclear ribonucleoprotein Sm D2, putative (SNRPD2)
PF3D7_0219200	0.152542	40S ribosomal protein S30
PF3D7_0219400.1	0.166667	ribosome associated membrane protein RAMP4, putative
PF3D7_0219400.2	0.117647	ribosome associated membrane protein RAMP4, putative
PF3D7_0222500	0.198738	rifin (RIF)
PF3D7_0222700	0.169054	rifin (RIF)
PF3D7_0223200	0.182081	rifin (RIF)
PF3D7_0300200	0.195719	rifin (RIF)
PF3D7_0300500	0.177778	rifin (RIF)
PF3D7_0300700	0.178862	rifin (RIF)
PF3D7_0300800	0.173913	rifin (RIF)
PF3D7_0300900	0.18894	stevor-like
PF3D7_0304400	0.2	60S ribosomal protein L44 (RPL44)
PF3D7_0306300	0.1875	glutaredoxin 1 (GRX1)
PF3D7_0306600	0.197674	conserved Plasmodium protein, unknown function
PF3D7_0306900	0.136986	40S ribosomal protein S23, putative
PF3D7_0307200	0.158915	60S ribosomal protein L7, putative
PF3D7_0309600	0.185841	60S acidic ribosomal protein P2 (PfP2)
PF3D7_0312800	0.15748	60S ribosomal protein L26, putative
PF3D7_0316800	0.167939	40S ribosomal protein S15A, putative
PF3D7_0317600	0.179012	40S ribosomal protein S11, putative (RPS11)
PF3D7_0320900	0.125786	histone H2A variant, putative (H2A.Z)
PF3D7_0322800	0.197802	conserved Plasmodium protein, unknown function
PF3D7_0322900	0.178707	40S ribosomal protein S3A, putative
PF3D7_0323000	0.0363636	translation machinery-associated protein 7, putative (TMA7)
PF3D7_0324400	0.182857	rifin (RIF)
PF3D7_0324500	0.176101	rifin (RIF)
PF3D7_0324800	0.196237	rifin (RIF)
PF3D7_0400300	0.188679	rifin (RIF)
PF3D7_0400500	0.167102	rifin (RIF)
PF3D7_0400700	0.199475	rifin (RIF)
PF3D7_0401000	0.190323	rifin (RIF)
PF3D7_0401200	0.160326	rifin (RIF)
PF3D7_0401300	0.194149	rifin (RIF)
PF3D7_0401400	0.2	rifin (RIF)
PF3D7_0401800	0.192513	Plasmodium exported protein (PHISTb), unknown function (PfD80)
PF3D7_0406200	0.170886	sexual stage-specific protein precursor (Pfs16)
PF3D7_0407200	0.178947	peptidyl-tRNA hydrolase 2, putative (PTH2)
PF3D7_0413200	0.185676	rifin (RIF)
PF3D7_0413300	0.18732	rifin (RIF)
PF3D7_0419000	0.192744	conserved Plasmodium protein, unknown function
PF3D7_0421200	0.190202	rifin (RIF)
PF3D7_0423700	0.175182	early transcribed membrane protein 4 (ETRAMP4)
PF3D7_0425700	0.187692	rifin (RIF)
PF3D7_0500500	0.190323	rifin (RIF)
PF3D7_0500800	0.178397	mature parasite-infected erythrocyte surface antigen (MESA)
PF3D7_0501300	0.171598	skeleton-binding protein 1 (SBP1)
PF3D7_0501400	0.0918071	interspersed repeat antigen (FIRA)
PF3D7_0503800	0.165289	60S ribosomal protein L31 (RPL31)
PF3D7_0507100	0.182039	60S ribosomal protein L4 (RPL4)
PF3D7_0512000	0.158333	prefoldin subunit, putative
PF3D7_0513100	0.166667	conserved Plasmodium protein, unknown function
PF3D7_0516200	0.138158	40S ribosomal protein S11
PF3D7_0516500	0.198646	metabolite/drug transporter, putative
PF3D7_0516900	0.199234	60S ribosomal protein L2 (RPL2)
PF3D7_0517000	0.138554	60S ribosomal protein L12, putative
PF3D7_0518800	0.181373	secreted ookinete protein, putative (PSOP13)
PF3D7_0519400	0.164179	40S ribosomal protein S24 (RPS24)
PF3D7_0520000	0.142105	40S ribosomal protein S9, putative
PF3D7_0522000	0.194444	conserved Plasmodium protein, unknown function
PF3D7_0522500	0.197605	50S ribosomal protein L17, apicoplast, putative (RPL17)
PF3D7_0524400	0.185792	cytosolic preribosomal GTP-binding protein, putative
PF3D7_0524700	0.169811	mitochondrial import receptor subunit TOM22, putative (TOM22)
PF3D7_0525800	0.152824	inner membrane complex protein 1g, putative (IMC1g)
PF3D7_0528600	0.160377	conserved Plasmodium protein, unknown function
PF3D7_0529500	0.2	cell cycle regulator protein, putative
PF3D7_0532100	0.131868	early transcribed membrane protein 5 (ETRAMP5)
PF3D7_0532900	0.184953	rifin (RIF)
PF3D7_0600300	0.188172	rifin (RIF)
PF3D7_0600500	0.198391	rifin (RIF)
PF3D7_0600700	0.197143	rifin (RIF)
PF3D7_0604200	0.159574	mitochondrial ribosomal protein L41, putative
PF3D7_0604900	0.197917	conserved Plasmodium protein, unknown function
PF3D7_0608800	0.187952	ornithine aminotransferase (OAT)
PF3D7_0610400	0.0875912	histone H3 (H3)
PF3D7_0611700	0.134615	60S ribosomal protein L39 (RPL39)
PF3D7_0612000	0.2	conserved Plasmodium protein, unknown function
PF3D7_0613200	0.196721	conserved Plasmodium protein, unknown function
PF3D7_0613400	0.168224	apicoplast ribosomal protein L18 precursor, putative
PF3D7_0614500	0.142077	60S ribosomal protein L19 (RPL19)
PF3D7_0616100	0.189189	conserved Plasmodium protein, unknown function
PF3D7_0617200	0.183445	conserved Plasmodium protein, unknown function
PF3D7_0617700	0.192771	rifin (RIF)
PF3D7_0617800	0.120301	histone H2A (H2A)
PF3D7_0617900	0.0729927	histone H3 variant, putative (H3.3)
PF3D7_0621800	0.2	nascent polypeptide associated complex alpha chain, putative
PF3D7_0626800	0.193359	pyruvate kinase (PyrK)
PF3D7_0627500	0.194737	protein DJ-1 (DJ1)
PF3D7_0628300	0.188776	choline/ethanolaminephosphotransferase, putative (CEPT)
PF3D7_0630200	0.198529	secreted ookinete protein, putative (PSOP6)
PF3D7_0630800	0.155612	conserved Plasmodium protein, unknown function
PF3D7_0631800	0.183673	rifin (RIF)
PF3D7_0632000	0.19407	rifin (RIF)
PF3D7_0632100	0.191358	rifin (RIF)
PF3D7_0632200	0.193122	rifin (RIF)
PF3D7_0632300	0.177778	rifin (RIF)
PF3D7_0632400	0.177249	rifin (RIF)
PF3D7_0632700	0.175066	rifin (RIF)
PF3D7_0700200	0.194444	rifin (RIF)
PF3D7_0700300	0.198738	rifin (RIF)
PF3D7_0700500	0.195531	rifin (RIF)
PF3D7_0702400	0.185484	small exported membrane protein 1 (SEMP1)
PF3D7_0703600	0.193916	conserved Plasmodium protein, unknown function
PF3D7_0708400	0.190349	heat shock protein 90 (HSP90)
PF3D7_0710600	0.139073	60S ribosomal protein L34 (RPL34)
PF3D7_0714000	0.104839	histone H2B variant (H2B.Z)
PF3D7_0715100	0.192661	C-Myc-binding protein, putative (MYCBP)
PF3D7_0715500	0.194444	mitochondrial ATP synthase F1, epsilon subunit, putative
PF3D7_0718500	0.176166	prefoldin subunit 3, putative
PF3D7_0720200	0.188525	conserved Plasmodium protein, unknown function
PF3D7_0721600	0.188776	40S ribosomal protein S5, putative
PF3D7_0722700	0.1875	conserved Plasmodium protein, unknown function
PF3D7_0729600	0.164634	conserved Plasmodium protein, unknown function
PF3D7_0730000	0.196581	conserved Plasmodium protein, unknown function
PF3D7_0732200	0.196185	rifin (RIF)
PF3D7_0732300	0.19764	rifin (RIF)
PF3D7_0732400	0.182768	rifin (RIF)
PF3D7_0732500	0.176944	rifin (RIF)
PF3D7_0732700	0.172222	rifin (RIF)
PF3D7_0732900	0.185294	rifin (RIF)
PF3D7_0800500	0.18617	rifin (RIF)
PF3D7_0808900	0.192192	rifin (RIF)
PF3D7_0813900	0.165517	40S ribosomal protein S16, putative
PF3D7_0814000	0.166667	60S ribosomal protein L13-2, putative
PF3D7_0816800	0.183908	meiotic recombination protein DMC1, putative (DMC1)
PF3D7_0817900	0.11	high mobility group protein B2 (HMGB2)
PF3D7_0818200	0.193916	14-3-3 protein (14-3-3I)
PF3D7_0821700	0.171429	60S ribosomal protein L22, putative
PF3D7_0821900	0.194444	conserved Plasmodium protein, unknown function
PF3D7_0822500	0.185	dynein light chain 1 (DLC1)
PF3D7_0829100	0.156682	conserved protein, unknown function
PF3D7_0829300	0.177083	U6 snRNA-associated Sm-like protein LSm8, putative (LSM8)
PF3D7_0832800	0.185668	rifin (RIF)
PF3D7_0833100	0.197832	rifin (RIF)
PF3D7_0833200	0.170868	rifin (RIF)
PF3D7_0833400	0.196481	rifin (RIF)
PF3D7_0900200	0.164456	rifin (RIF)
PF3D7_0900300	0.183333	rifin (RIF)
PF3D7_0900500	0.171091	rifin (RIF)
PF3D7_0900600	0.19837	rifin (RIF)
PF3D7_0900700	0.167539	rifin (RIF)
PF3D7_0901000	0.190323	rifin (RIF)
PF3D7_0901500	0.185792	rifin (RIF)
PF3D7_0902900	0.184466	conserved Plasmodium protein, unknown function
PF3D7_0903600.1	0.195795	conserved Plasmodium protein, unknown function
PF3D7_0903900	0.159091	60S ribosomal protein L32 (RPL32)
PF3D7_0906100	0.132653	vacuolar protein sorting-associated protein 46, putative (VPS46)
PF3D7_0909300	0.151515	apoptosis-related protein (ARP)
PF3D7_0909800	0.188034	small nuclear ribonucleoprotein Sm D3, putative (SNRPD3)
PF3D7_0911500.1	0.194595	conserved Plasmodium protein, unknown function
PF3D7_0911500.2	0.175182	conserved Plasmodium protein, unknown function
PF3D7_0912700	0.186047	conserved Plasmodium protein, unknown function
PF3D7_0913400	0.183432	conserved Plasmodium protein, unknown function
PF3D7_0913800	0.149425	conserved Plasmodium protein, unknown function
PF3D7_0915100	0.2	SUMO-conjugating enzyme UBC9 (UBC9)
PF3D7_0924800	0.129412	telomeric repeat binding factor 1, putative (TRF1)
PF3D7_0925000	0.199095	conserved Plasmodium protein, unknown function
PF3D7_0928500	0.187097	conserved Plasmodium protein, unknown function
PF3D7_0931400	0.196141	conserved Plasmodium protein, unknown function
PF3D7_0933200	0.199005	calcyclin binding protein, putative
PF3D7_0934500	0.199153	V-type proton ATPase subunit E, putative
PF3D7_0935900	0.183473	ring-exported protein 1 (REX1)
PF3D7_0936100	0.177778	early transcribed membrane protein (ETRAMP9)
PF3D7_0936300	0.183486	ring-exported protein 3 (REX3)
PF3D7_0937300	0.193548	rifin (RIF)
PF3D7_0937400	0.163889	rifin (RIF)
PF3D7_0937500	0.194595	rifin (RIF)
PF3D7_0937700	0.182065	rifin (RIF)
PF3D7_1000200	0.198925	rifin (RIF)
PF3D7_1000300	0.187861	rifin (RIF)
PF3D7_1000400	0.169355	rifin (RIF)
PF3D7_1000500	0.2	rifin (RIF)
PF3D7_1000600	0.198895	rifin (RIF)
PF3D7_1003500	0.151261	40S ribosomal protein S20e, putative
PF3D7_1003600	0.191489	inner membrane complex protein 1c, putative (IMC1c)
PF3D7_1004000	0.192118	60S ribosomal protein L13, putative
PF3D7_1005200	0.145161	conserved Plasmodium protein, unknown function
PF3D7_1006200	0.138889	DNA/RNA-binding protein Alba 3 (ALBA3)
PF3D7_1007600	0.2	conserved Plasmodium protein, unknown function
PF3D7_1015900	0.183445	enolase (ENO)
PF3D7_1016900	0.165138	early transcribed membrane protein 10.3 (ETRAMP10.3)
PF3D7_1020100	0.186275	flagellar outer arm dynein-associated protein, putative
PF3D7_1021600	0.189394	deoxyribose-phosphate aldolase, putative
PF3D7_1026800	0.193182	40S ribosomal protein S2 (RPS2)
PF3D7_1035900	0.15873	probable protein, unknown function (M566)
PF3D7_1036400	0.138435	liver stage antigen 1 (LSA1)
PF3D7_1038200	0.186441	conserved Plasmodium protein, unknown function
PF3D7_1038400	0.0265579	gametocyte-specific protein (Pf11-1)
PF3D7_1039300	0.0887574	unspecified product
PF3D7_1040000	0.191667	rifin (RIF)
PF3D7_1040100	0.193548	rifin (RIF)
PF3D7_1040300	0.174142	rifin (RIF)
PF3D7_1040400	0.169054	rifin (RIF)
PF3D7_1040500	0.185185	rifin (RIF)
PF3D7_1040700	0.187668	rifin (RIF)
PF3D7_1040900	0.182692	rifin (RIF)
PF3D7_1041000	0.196765	rifin (RIF)
PF3D7_1041100	0.18806	rifin (RIF)
PF3D7_1041200	0.193548	rifin (RIF)
PF3D7_1100400	0.169753	rifin (RIF)
PF3D7_1100500	0.192073	rifin (RIF)
PF3D7_1101100	0.171429	rifin (RIF)
PF3D7_1101200	0.162465	rifin (RIF)
PF3D7_1102000	0.0997732	unspecified product
PF3D7_1102300	0.120192	Plasmodium exported protein, unknown function
PF3D7_1102700	0.163043	early transcribed membrane protein 11.1 (ETRAMP11.1)
PF3D7_1102800	0.126316	early transcribed membrane protein 11.2 (ETRAMP11.2)
PF3D7_1103100	0.159664	60S acidic ribosomal protein P1, putative (RPP1)
PF3D7_1105000	0.153846	histone H4 (H4)
PF3D7_1105100	0.101695	histone H2B (H2B)
PF3D7_1109900	0.132743	60S ribosomal protein L36 (RPL36)
PF3D7_1116900	0.197183	conserved Plasmodium protein, unknown function
PF3D7_1117700	0.2	GTP-binding nuclear protein RAN/TC4 (RAN)
PF3D7_1118700	0.194487	myosin light chain B (MLC-B)
PF3D7_1120100	0.183267	phosphoglycerate mutase, putative (PGM1)
PF3D7_1121600	0.159509	exported protein 1 (EXP1)
PF3D7_1123900	0.123288	splicing factor, putative
PF3D7_1124900	0.12	60S ribosomal protein L35, putative
PF3D7_1126200	0.184713	40S ribosomal protein S18, putative
PF3D7_1126900	0.183908	small nuclear ribonucleoprotein F, putative (SNRPF)
PF3D7_1128100	0.184739	cochaperone prefoldin complex subunit, putative
PF3D7_1128200	0.167883	multiprotein bridging factor type 1, putative (MBF1)
PF3D7_1130100	0.136364	60S ribosomal protein L38 (RPL38)
PF3D7_1130200	0.18612	60S ribosomal protein P0 (PfP0)
PF3D7_1133000	0.166667	conserved Plasmodium protein, unknown function
PF3D7_1135700	0.133333	conserved Plasmodium protein, unknown function
PF3D7_1142500	0.195312	60S ribosomal protein L28 (RPL28)
PF3D7_1142600	0.184397	60S ribosomal protein L35ae, putative
PF3D7_1144000	0.192771	40S ribosomal protein S21 (RPS21)
PF3D7_1144300	0.05	60S ribosomal protein L41 (RPL41)
PF3D7_1148900	0.2	Plasmodium exported protein, unknown function
PF3D7_1149000	0.136856	antigen 332, DBL-like protein (Pf332)
PF3D7_1150200	0.19174	rifin (RIF)
PF3D7_1200200	0.171504	rifin (RIF)
PF3D7_1200300	0.17052	rifin (RIF)
PF3D7_1200500	0.194595	rifin (RIF)
PF3D7_1202900	0.122449	high mobility group protein B1 (HMGB1)
PF3D7_1204700	0.198347	conserved Plasmodium protein, unknown function
PF3D7_1207700	0.162234	blood stage antigen 41-3 precursor
PF3D7_1209200	0.192661	U6 snRNA-associated Sm-like protein LSm7, putative (LSM7)
PF3D7_1211100	0.198276	HSP20-like chaperone
PF3D7_1211800	0.123037	polyubiquitin (PfpUB)
PF3D7_1214800	0.2	conserved Plasmodium protein, unknown function
PF3D7_1221200	0.130841	conserved Plasmodium protein, unknown function
PF3D7_1229700	0.180723	conserved Plasmodium protein, unknown function
PF3D7_1240100	0.188679	early transcribed membrane protein 12 (ETRAMP12)
PF3D7_1242700	0.137681	40S ribosomal protein S17, putative
PF3D7_1250000	0.177515	rRNA-processing protein, putative
PF3D7_1251000	0.192513	conserved Plasmodium protein, unknown function
PF3D7_1254000	0.172911	rifin (RIF)
PF3D7_1254200	0.198864	rifin (RIF)
PF3D7_1254400	0.165789	rifin (RIF)
PF3D7_1254700	0.17737	rifin (RIF)
PF3D7_1254800	0.172956	rifin (RIF)
PF3D7_1255000	0.15896	rifin (RIF)
PF3D7_1255100	0.19943	rifin (RIF)
PF3D7_1300200	0.194842	rifin (RIF)
PF3D7_1300400	0.197674	rifin (RIF)
PF3D7_1300500	0.186747	rifin (RIF)
PF3D7_1300600	0.176301	rifin (RIF)
PF3D7_1300700	0.186486	rifin (RIF)
PF3D7_1301200	0.193122	glycophorin binding protein (GBPH2)
PF3D7_1302300	0.195122	Plasmodium exported protein, unknown function
PF3D7_1302400	0.195122	conserved Plasmodium membrane protein, unknown function
PF3D7_1302800	0.138462	40S ribosomal protein S7, putative
PF3D7_1304900	0.188976	DNA-directed RNA polymerase 2, putative
PF3D7_1309100	0.153374	60S ribosomal protein L24, putative
PF3D7_1311100	0.163306	meiosis-specific nuclear structural protein 1, putative
PF3D7_1312500	0.151515	conserved Plasmodium protein, unknown function
PF3D7_1313000	0.12987	ubiquitin-like protein nedd8 homologue, putative (Nedd8)
PF3D7_1317800	0.19863	40S ribosomal protein S19 (RPS19)
PF3D7_1318000	0.196891	conserved Plasmodium membrane protein, unknown function
PF3D7_1320100	0.196891	ATP-dependent Clp protease adaptor protein ClpS, putative
PF3D7_1323100	0.193717	60S ribosomal protein L6, putative
PF3D7_1323200	0.169355	V-type proton ATPase subunit G, putative
PF3D7_1323400	0.172775	60S ribosomal protein L23 (RPL23)
PF3D7_1331600	0.196507	protein tyrosine phosphatase-like protein, putative (PTPLA)
PF3D7_1331800	0.185714	60S ribosomal protein L23, putative
PF3D7_1333700	0.192982	histone H3-like centromeric protein CSE4 (CenH3)
PF3D7_1338200	0.175676	60S ribosomal protein L6-2, putative
PF3D7_1341300	0.164894	60S ribosomal protein L18-2, putative
PF3D7_1342000	0.179153	40S ribosomal protein S6
PF3D7_1350200	0.170213	small nuclear ribonucleoprotein E, putative (SNRPE)
PF3D7_1351400	0.176471	60S ribosomal protein L17, putative
PF3D7_1356300	0.197044	ubiquitin-conjugating enzyme, putative
PF3D7_1357000	0.182432	elongation factor 1-alpha
PF3D7_1357100	0.182432	elongation factor 1-alpha
PF3D7_1358800	0.164474	40S ribosomal protein S15 (RPS15)
PF3D7_1358900	0.179348	GTP-binding protein, putative
PF3D7_1364800	0.18932	DNA-directed RNA polymerase II, putative
PF3D7_1365100	0.198276	mitochondrial ribosomal protein S17 precursor, putative
PF3D7_1365900	0.139535	ubiquitin-60S ribosomal protein L40
PF3D7_1366100	0.15625	conserved Plasmodium protein, unknown function
PF3D7_1367000	0.190184	suppressor of kinetochore protein 1, putative (SKP1)
PF3D7_1367600	0.192825	ribosome biogenesis protein MRT4, putative
PF3D7_1373000	0.198813	rifin (RIF)
PF3D7_1373100	0.195906	rifin (RIF)
PF3D7_1373300	0.171831	rifin (RIF)
PF3D7_1373400	0.187831	rifin (RIF)
PF3D7_1400200	0.164384	rifin (RIF)
PF3D7_1400300	0.183673	rifin (RIF)
PF3D7_1400400	0.183432	rifin (RIF)
PF3D7_1400500	0.164706	rifin (RIF)
PF3D7_1400600	0.160326	rifin (RIF)
PF3D7_1400800	0.192429	rifin (RIF)
PF3D7_1401000	0.194805	glycophorin binding protein (GBPH)
PF3D7_1401400	0.166667	early transcribed membrane protein 14.1 (ETRAMP14)
PF3D7_1404400	0.192308	mitochondrial ribosomal protein L16 precursor, putative
PF3D7_1408600	0.196347	40S ribosomal protein S8e, putative
PF3D7_1412900.1	0.163333	ubiquitin-conjugating enzyme, putative
PF3D7_1412900.2	0.119565	ubiquitin-conjugating enzyme, putative
PF3D7_1416900	0.182432	prefoldin subunit 2, putative
PF3D7_1421200	0.113208	40S ribosomal protein S25 (RPS25)
PF3D7_1424400	0.123239	60S ribosomal protein L7-3, putative
PF3D7_1431700	0.156627	60S ribosomal protein L14, putative
PF3D7_1441200	0.197248	60S ribosomal protein L1, putative
PF3D7_1444800	0.156757	fructose-bisphosphate aldolase (FBPA)
PF3D7_1446600	0.189349	centrin-2 (CEN2)
PF3D7_1447100	0.2	conserved Plasmodium protein, unknown function
PF3D7_1448900	0.197368	conserved Plasmodium protein, unknown function
PF3D7_1449000	0.192771	gamete egress and sporozoite traversal protein, putative (GEST)
PF3D7_1449200	0.0232558	conserved Plasmodium protein, unknown function
PF3D7_1457200	0.152381	thioredoxin 1 (TRX1)
PF3D7_1460300	0.176471	60S ribosomal protein L29, putative
PF3D7_1460700	0.14966	60S ribosomal protein L27 (RPL27)
PF3D7_1461300	0.102941	40S ribosomal protein S28e, putative
PF3D7_1461500	0.17561	meiotic nuclear division protein 1, putative (MND1)
PF3D7_1462800	0.171598	glyceraldehyde-3-phosphate dehydrogenase (GAPDH)
PF3D7_1464400	0.180952	zinc finger protein, putative
PF3D7_1465400	0.197802	conserved Plasmodium protein, unknown function
PF3D7_1465900	0.162162	40S ribosomal protein S3
PF3D7_1468700	0.197995	eukaryotic initiation factor 4A (eIF4A)
PF3D7_1470300	0.181208	conserved Plasmodium protein, unknown function
PF3D7_1472000	0.19802	pre-mRNA-splicing factor ISY1, putative
PF3D7_1473600	0.156522	conserved Plasmodium protein, unknown function
PF3D7_1479400	0.166667	rifin (RIF)
PF3D7_1479600	0.173789	rifin (RIF)
PF3D7_1479800	0.168116	rifin (RIF)
PF3D7_1480000	0.187683	rifin (RIF)

## Sheet: enriched Go terms GU<20%
ID	Name	Background count	Result count	% of background	Fold enrichment	Odds ratio	P-value	Benjamini	Bonferroni
GO:0020033	antigenic variation	204	116	56.9	8.22	12.39	9.08756e-63	1.58742e-61	7.0883e-61
GO:0051809	passive evasion of immune response of other organism involved in symbiotic interaction	204	116	56.9	8.22	12.39	9.08756e-63	1.58742e-61	7.0883e-61
GO:0051834	evasion or tolerance of defenses of other organism involved in symbiotic interaction	206	116	56.3	8.14	12.27	2.03515e-62	1.58742e-61	1.58742e-60
GO:0052564	response to immune response of other organism involved in symbiotic interaction	206	116	56.3	8.14	12.27	2.03515e-62	1.58742e-61	1.58742e-60
GO:0052173	response to defenses of other organism involved in symbiotic interaction	206	116	56.3	8.14	12.27	2.03515e-62	1.58742e-61	1.58742e-60
GO:0051707	response to other organism	206	116	56.3	8.14	12.27	2.03515e-62	1.58742e-61	1.58742e-60
GO:0006952	defense response	206	116	56.3	8.14	12.27	2.03515e-62	1.58742e-61	1.58742e-60
GO:0051832	avoidance of defenses of other organism involved in symbiotic interaction	206	116	56.3	8.14	12.27	2.03515e-62	1.58742e-61	1.58742e-60
GO:0051807	evasion or tolerance of defense response of other organism involved in symbiotic interaction	206	116	56.3	8.14	12.27	2.03515e-62	1.58742e-61	1.58742e-60
GO:0051805	evasion or tolerance of immune response of other organism involved in symbiotic interaction	206	116	56.3	8.14	12.27	2.03515e-62	1.58742e-61	1.58742e-60
GO:0009607	response to biotic stimulus	207	116	56	8.1	12.2	3.03758e-62	2.15392e-61	2.36931e-60
GO:0044403	symbiosis, encompassing mutualism through parasitism	301	118	39.2	5.67	8.44	3.22026e-50	1.93216e-49	2.5118e-48
GO:0044419	interspecies interaction between organisms	301	118	39.2	5.67	8.44	3.22026e-50	1.93216e-49	2.5118e-48
GO:0006950	response to stress	322	120	37.3	5.39	8.06	2.84267e-49	1.58377e-48	2.21728e-47
GO:0051704	multi-organism process	341	119	34.9	5.05	7.48	2.49846e-46	1.2992e-45	1.9488e-44
GO:0050896	response to stimulus	441	124	28.1	4.07	6.04	3.80723e-40	1.85603e-39	2.96964e-38
GO:0044406	adhesion to host	164	81	49.4	7.14	9.25	5.72145e-39	2.34881e-38	4.46273e-37
GO:0051825	adhesion to other organism involved in symbiotic interaction	164	81	49.4	7.14	9.25	5.72145e-39	2.34881e-38	4.46273e-37
GO:0020035	cytoadherence to microvasculature, mediated by symbiont protein	164	81	49.4	7.14	9.25	5.72145e-39	2.34881e-38	4.46273e-37
GO:0022610	biological adhesion	194	82	42.3	6.11	7.9	1.5193e-35	5.92526e-35	1.18505e-33
GO:0034118	regulation of erythrocyte aggregation	190	81	42.6	6.16	7.94	2.67486e-35	8.34558e-35	2.08639e-33
GO:0020013	modulation by symbiont of host erythrocyte aggregation	190	81	42.6	6.16	7.94	2.67486e-35	8.34558e-35	2.08639e-33
GO:0034110	regulation of homotypic cell-cell adhesion	190	81	42.6	6.16	7.94	2.67486e-35	8.34558e-35	2.08639e-33
GO:0022407	regulation of cell-cell adhesion	190	81	42.6	6.16	7.94	2.67486e-35	8.34558e-35	2.08639e-33
GO:0030155	regulation of cell adhesion	190	81	42.6	6.16	7.94	2.67486e-35	8.34558e-35	2.08639e-33
GO:0044068	modulation by symbiont of host cellular process	191	81	42.4	6.13	7.89	3.61787e-35	1.00784e-34	2.82194e-33
GO:0044003	modification by symbiont of host morphology or physiology	191	81	42.4	6.13	7.89	3.61787e-35	1.00784e-34	2.82194e-33
GO:0051817	modification of morphology or physiology of other organism involved in symbiotic interaction	191	81	42.4	6.13	7.89	3.61787e-35	1.00784e-34	2.82194e-33
GO:0035821	modification of morphology or physiology of other organism	192	81	42.2	6.1	7.85	4.88569e-35	1.31408e-34	3.81084e-33
GO:0065008	regulation of biological quality	255	84	32.9	4.76	6.12	5.20948e-30	1.35447e-29	4.0634e-28
GO:0051701	interaction with host	257	83	32.3	4.67	5.97	3.98779e-29	1.00338e-28	3.11048e-27
GO:0008150	biological_process	2643	258	9.8	1.41	3.21	2.50776e-18	6.11266e-18	1.95605e-16
GO:0006412	translation	313	69	22	3.19	3.8	3.04179e-16	7.18969e-16	2.3726e-14
GO:0050794	regulation of cellular process	547	94	17.2	2.48	3.11	6.01072e-16	1.37893e-15	4.68836e-14
GO:0050789	regulation of biological process	574	95	16.6	2.39	2.99	3.47377e-15	7.74154e-15	2.70954e-13
GO:0065007	biological regulation	592	96	16.2	2.34	2.93	7.57362e-15	1.64095e-14	5.90742e-13
GO:0034645	cellular macromolecule biosynthetic process	507	76	15	2.17	2.54	3.83298e-10	8.08034e-10	2.98973e-08
GO:0009059	macromolecule biosynthetic process	508	76	15	2.16	2.53	4.16617e-10	8.5516e-10	3.24961e-08
GO:0010467	gene expression	615	82	13.3	1.93	2.25	1.07102e-08	2.14204e-08	8.35397e-07
GO:0044267	cellular protein metabolic process	706	83	11.8	1.7	1.95	1.4049e-06	2.73955e-06	0.000109582
GO:0044249	cellular biosynthetic process	666	79	11.9	1.72	1.95	2.01571e-06	3.8191e-06	0.000157225
GO:0009058	biosynthetic process	678	80	11.8	1.71	1.94	2.05644e-06	3.8191e-06	0.000160402
GO:0065004	protein-DNA complex assembly	14	9	64.3	9.3	9.54	6.44331e-06	1.14222e-05	0.000502578
GO:0071824	protein-DNA complex subunit organization	14	9	64.3	9.3	9.54	6.44331e-06	1.14222e-05	0.000502578
GO:0006334	nucleosome assembly	12	8	66.7	9.64	9.86	1.7791e-05	3.08378e-05	0.0013877
GO:0034728	nucleosome organization	13	8	61.5	8.9	9.1	2.71378e-05	4.60162e-05	0.00211675
GO:0031497	chromatin assembly	14	8	57.1	8.26	8.45	4.02702e-05	6.68313e-05	0.00314107
GO:0019538	protein metabolic process	795	84	10.6	1.53	1.72	5.72652e-05	9.28218e-05	0.00446669
GO:0006333	chromatin assembly or disassembly	15	8	53.3	7.71	7.89	5.83111e-05	9.28218e-05	0.00454827
GO:0006323	DNA packaging	21	8	38.1	5.51	5.63	0.00036234	0.00056525	0.0282625
GO:0071103	DNA conformation change	30	8	26.7	3.86	3.93	0.0024764	0.00378743	0.193159
GO:0044260	cellular macromolecule metabolic process	1176	104	8.8	1.28	1.41	0.00361693	0.00542539	0.28212
GO:0034622	cellular macromolecular complex assembly	53	10	18.9	2.73	2.78	0.00658299	0.00968818	0.513473
GO:0065003	macromolecular complex assembly	63	11	17.5	2.52	2.58	0.00739561	0.0106826	0.576858
GO:0006414	translational elongation	22	6	27.3	3.94	4	0.00781253	0.0110796	0.609377
GO:0006325	chromatin organization	38	8	21.1	3.04	3.1	0.00841677	0.0117234	0.656508
GO:0034621	cellular macromolecular complex subunit organization	68	11	16.2	2.34	2.39	0.0119922	0.0164103	0.93539
GO:0043933	macromolecular complex subunit organization	78	12	15.4	2.22	2.27	0.0124009	0.0165823	0.967269
GO:0019320	hexose catabolic process	25	6	24	3.47	3.52	0.0129682	0.0165823	1
GO:0006007	glucose catabolic process	25	6	24	3.47	3.52	0.0129682	0.0165823	1
GO:0046365	monosaccharide catabolic process	25	6	24	3.47	3.52	0.0129682	0.0165823	1
GO:0006096	glycolysis	18	5	27.8	4.02	4.07	0.014032	0.0176532	1
GO:0071844	cellular component assembly at cellular level	70	11	15.7	2.27	2.32	0.0143436	0.0177587	1
GO:0022607	cellular component assembly	80	12	15	2.17	2.22	0.0146359	0.0178375	1
GO:0006006	glucose metabolic process	26	6	23.1	3.34	3.38	0.0151178	0.0178665	1
GO:0016052	carbohydrate catabolic process	26	6	23.1	3.34	3.38	0.0151178	0.0178665	1
GO:0051276	chromosome organization	53	9	17	2.46	2.5	0.0171498	0.0199655	1
GO:0005996	monosaccharide metabolic process	28	6	21.4	3.1	3.14	0.020134	0.0225382	1
GO:0019318	hexose metabolic process	28	6	21.4	3.1	3.14	0.020134	0.0225382	1
GO:0043170	macromolecule metabolic process	1263	105	8.3	1.2	1.3	0.0202266	0.0225382	1
GO:0001819	positive regulation of cytokine production	2	2	100	14.46	14.55	0.0229334	0.024173	1
GO:0002684	positive regulation of immune system process	2	2	100	14.46	14.55	0.0229334	0.024173	1
GO:0006458	'de novo' protein folding	2	2	100	14.46	14.55	0.0229334	0.024173	1
GO:0051240	positive regulation of multicellular organismal process	2	2	100	14.46	14.55	0.0229334	0.024173	1
GO:0000003	reproduction	3	2	66.7	9.64	9.7	0.0366018	0.0366018	1
GO:0022414	reproductive process	3	2	66.7	9.64	9.7	0.0366018	0.0366018	1
GO:0051239	regulation of multicellular organismal process	3	2	66.7	9.64	9.7	0.0366018	0.0366018	1
GO:0001817	regulation of cytokine production	3	2	66.7	9.64	9.7	0.0366018	0.0366018	1
Ontology	Biological process
p-value cutoff	0.05
