# Supplementary material for: Frequent GU wobble pairings reduce translation efficiency in Plasmodium falciparum
Source: Sci Rep. 2017 Apr 7;7:723. doi: 10.1038/s41598-017-00801-9 (PMC5429705; doi:10.1038/s41598-017-00801-9)
Supplement: Supplementary file 7 — Supplementary info [file 41598_2017_801_MOESM7_ESM.xls]

## Sheet: Sheet1
Primers	Property	Sequence	Application	Cloning method
fructose biphosphate aldolase	Forward	TGTACCACCAGCCTTACCAG	qPCR	N/A
	Reverse	TTCCTTGCCATGTGTTCAAT
GFP 5'	Forward	TCCGTTAATAATAAATACACGCAGTC	qPCR (S2 Fig)	N/A
	Reverse	CCCTAGGCTCGAGTTATATGTAAGA
GFP	Forward	AGTGGAGAGGGTGAAGGTGA	qPCR (Fig 3C)	N/A
	Reverse	CTGGGTATCTCGCAAAGCAT
GFP no wobble	Forward	CCAATAGGAGACGGACCAGTTC	qPCR (Fig 4D-F)	N/A
	Reverse	AACTGGTCCGTCTCCTATTGGT
28S rRNA	Forward	CCCATAAAAGGTGTTGGTTCAT	qPCR (Fig 4F)	N/A
	Reverse	CAAACCCCACGATTTTCTACTC
Tag3 Age1	Sense	AGCCTAGGGCGCGCGGTACCATGAGTAAAGGAGAAGAATTATTCTATACAGATATAGAAATGAATAGATTAGGAAAATGGAGTCATCCACAATTTGAGAAGTGTCACGCAAACGTAATGACCGGTGTAGTTCCAA	cloning	Primer extension/ Infusion
AAC25 Age1	Sense	AGCCTAGGGCGCGCGGTACCATGAGTAAAGGAGAAGAATTATTCAACAACAACAACAACAACAACAACAACAATAACAACAACAACAACAACAACAACAACAATAACAACAACAACATGACCGGTGTAGTTCCAA	cloning	Primer extension/ Infusion
AAT25 Age1	Sense	AGCCTAGGGCGCGCGGTACCATGAGTAAAGGAGAAGAATTATTCAATAATAATAATAATAATAATAATAATAACAATAATAATAATAATAATAATAATAATAACAATAATAATAATATGACCGGTGTAGTTCCAA	cloning	Primer extension/ Infusion
AAA25 Age1	Sense	AGCCTAGGGCGCGCGGTACCATGAGTAAAGGAGAAGAATTATTCAAAAAAAAAAAAAAAAAAAAAAAAAAAAAGAAAAAAAAAAAAAAAAAAAAAAAAAAAAAGAAAAAAAAAAAAATGACCGGTGTAGTTCCAA	cloning	Primer extension/ Infusion
codon insert	Forward	AGCCTAGGGCGCGCG	cloning	Primer extension
	Reverse	TTGGAACTACACCGGTCAT
